# Supplementary material for: Aqua­(2,2′-diamino-4,4′-bi-1,3-thia­zole-κ2 N 3,N 3′)(thio­diacetato-κ3 O,S,O′)nickel(II) monohydrate
Source: Acta Crystallogr Sect E Struct Rep Online. 2011 May 7;67(Pt 6):m681. doi: 10.1107/S1600536811015157 (PMC3120560; doi:10.1107/S1600536811015157)
Supplement: Supplementary file 1 [file e-67-0m681-sup1.cif]

##############################################################################
#                                                                            #
# This CIF contains the data in a paper accepted for publication in          #
# Acta Crystallographica Section E. It conforms to the requirements of       #
# Notes for Authors for Acta Crystallographica Section E, and has been       #
# peer reviewed under the auspices of the IUCr Commission on Journals.       #
#                                                                            #
# Full details of the Crystallographic Information File format               #
# are given in the paper "The Crystallographic Information File (CIF):       #
# a New Standard Archive File for Crystallography" by S. R. Hall, F. H.      #
# Allen and I. D. Brown [Acta Cryst. (1991), A47, 655-685].                  #
#                                                                            #
# The current version of the core CIF dictionary is obtainable from          #
# ftp://ftp.iucr.org/pub/cif_core.dic.                                       #
#                                                                            #
# Software is freely available for graphical display of the structure(s)     #
# in this CIF. For information consult the CIF software page                 #
# http://www.iucr.org/resources/cif/software.                                #
#                                                                            #
# This file may be used for bona fide research purposes within the           #
# scientific community so long as proper attribution is given to the journal # 
# article from which it was obtained.                                        #
#                                                                            #
##############################################################################
data_I
_audit_creation_method     SHELXL-97
_chemical_name_systematic
;
Aqua(2,2'-diamino-4,4'-bi-1,3-thiazole-
\k^2^<i>N</i>^3^,<i>N</i>^3'^)(thiodiacetato-
\k^3^<i>O</i>,<i>S</i>,<i>O</i>')nickel(II) monohydrate
;
_chemical_name_common     ?
_chemical_formula_moiety     'C10 H12 N4 Ni O5 S3, H2 O'
_chemical_formula_sum     'C10 H14 N4 Ni O6 S3'
_chemical_formula_iupac     '[Ni (C4 H4 O4 S) (C6 H6 N4 S2) (H2 O)], H2 O'
_chemical_formula_weight     441.14
_chemical_melting_point     ?
_symmetry_cell_setting     monoclinic
_symmetry_space_group_name_H-M     'P 21/c'
_symmetry_space_group_name_Hall     '-P 2ybc'
loop_
    _symmetry_equiv_pos_as_xyz
    'x, y, z'
    '-x, y+1/2, -z+1/2'
    '-x, -y, -z'
    'x, -y-1/2, z-1/2'
_cell_length_a     11.856(4)
_cell_length_b     12.197(4)
_cell_length_c     12.507(4)
_cell_angle_alpha     90.00
_cell_angle_beta     114.622(3)
_cell_angle_gamma     90.00
_cell_volume     1644.3(9)
_cell_formula_units_Z     4
_cell_measurement_reflns_used     2650
_cell_measurement_theta_min     2.0
_cell_measurement_theta_max     25.0
_cell_measurement_temperature     295(2)
_exptl_crystal_description     prism
_exptl_crystal_colour     green
_exptl_crystal_size_max     0.30
_exptl_crystal_size_mid     0.24
_exptl_crystal_size_min     0.18
_exptl_crystal_density_diffrn     1.782
_exptl_crystal_density_meas     ?
_exptl_crystal_density_method     'not measured'
_exptl_crystal_F_000     904
_exptl_absorpt_coefficient_mu     1.597
_exptl_absorpt_correction_type     multi-scan
_exptl_absorpt_process_details     '(SADABS; Bruker, 2001)'
_exptl_absorpt_correction_T_min     0.638
_exptl_absorpt_correction_T_max     0.750
_exptl_special_details
;
;
_diffrn_ambient_temperature     295(2)
_diffrn_radiation_type     MoK\a
_diffrn_radiation_wavelength     0.71073
_diffrn_radiation_source     'fine-focus sealed tube'
_diffrn_radiation_monochromator     graphite
_diffrn_measurement_device_type     'Bruker SMART 1000'
_diffrn_measurement_method     \w
_diffrn_detector_area_resol_mean     ?
_diffrn_reflns_number     8263
_diffrn_reflns_av_R_equivalents     0.0164
_diffrn_reflns_av_sigmaI/netI     0.0179
_diffrn_reflns_theta_min     2.45
_diffrn_reflns_theta_max     25.02
_diffrn_reflns_theta_full     25.02
_diffrn_measured_fraction_theta_max     0.995
_diffrn_measured_fraction_theta_full     0.995
_diffrn_reflns_limit_h_min     -14
_diffrn_reflns_limit_h_max     14
_diffrn_reflns_limit_k_min     -10
_diffrn_reflns_limit_k_max     14
_diffrn_reflns_limit_l_min     -14
_diffrn_reflns_limit_l_max     14
_diffrn_standards_number     0
_diffrn_standards_interval_count     0
_diffrn_standards_interval_time     0
_diffrn_standards_decay_%     0
_refine_special_details
;
Refinement of <i>F</i>^2^ against ALL reflections. The weighted <i>R</i>-factor
<i>wR</i> and goodness of fit <i>S</i> are based on <i>F</i>^2^, conventional
<i>R</i>-factors <i>R</i> are based on <i>F</i>, with <i>F</i> set to zero for
negative <i>F</i>^2^. The threshold expression of <i>F</i>^2^ >
\s(<i>F</i>^2^) is used only for calculating <i>R</i>-factors(gt) <i>etc</i>.
and is not relevant to the choice of reflections for refinement.
<i>R</i>-factors based on <i>F</i>^2^ are statistically about twice as large
as those based on <i>F</i>, and <i>R</i>- factors based on ALL data will be
even larger.
;
_reflns_number_total     2888
_reflns_number_gt     2627
_reflns_threshold_expression     I>2sigma(I)
_refine_ls_structure_factor_coef     Fsqd
_refine_ls_matrix_type     full
_refine_ls_R_factor_all     0.0249
_refine_ls_R_factor_gt     0.0221
_refine_ls_wR_factor_gt     0.0593
_refine_ls_wR_factor_ref     0.0608
_refine_ls_goodness_of_fit_ref     1.061
_refine_ls_restrained_S_all     1.061
_refine_ls_number_reflns     2888
_refine_ls_number_parameters     217
_refine_ls_number_restraints     0
_refine_ls_hydrogen_treatment     constr
_refine_ls_weighting_scheme     calc
_refine_ls_weighting_details
         'calc w=1/[\s^2^(Fo^2^)+(0.0349P)^2^+0.4782P] where P=(Fo^2^+2Fc^2^)/3'
_atom_sites_solution_hydrogens     geom
_atom_sites_solution_primary     direct
_atom_sites_solution_secondary     difmap
_refine_ls_shift/su_max     0.001
_refine_ls_shift/su_mean     0.000
_refine_diff_density_max     0.228
_refine_diff_density_min     -0.376
_refine_ls_extinction_method     none
_refine_ls_extinction_coef     ?
loop_
    _atom_type_symbol
    _atom_type_description
    _atom_type_scat_dispersion_real
    _atom_type_scat_dispersion_imag
    _atom_type_scat_source
    'C' 'C' 0.0033 0.0016
                         'International Tables Vol C Tables 4.2.6.8 and 6.1.1.4'
    'H' 'H' 0.0000 0.0000
                         'International Tables Vol C Tables 4.2.6.8 and 6.1.1.4'
    'N' 'N' 0.0061 0.0033
                         'International Tables Vol C Tables 4.2.6.8 and 6.1.1.4'
    'O' 'O' 0.0106 0.0060
                         'International Tables Vol C Tables 4.2.6.8 and 6.1.1.4'
    'Ni' 'Ni' 0.3393 1.1124
                         'International Tables Vol C Tables 4.2.6.8 and 6.1.1.4'
    'S' 'S' 0.1246 0.1234
                         'International Tables Vol C Tables 4.2.6.8 and 6.1.1.4'
_computing_data_collection     'SMART (Bruker, 2004)'
_computing_cell_refinement     'SAINT (Bruker, 2004)'
_computing_data_reduction     'SAINT (Bruker, 2004)'
_computing_structure_solution     'SIR92 (Altomare <i>et al.</i>, 1993)'
_computing_structure_refinement     'SHELXL97 (Sheldrick, 2008)'
_computing_molecular_graphics     'ORTEP-3 for Windows (Farrugia, 1997)'
_computing_publication_material     'WinGX (Farrugia, 1999)'
loop_
    _atom_site_type_symbol
    _atom_site_label
    _atom_site_fract_x
    _atom_site_fract_y
    _atom_site_fract_z
    _atom_site_U_iso_or_equiv
    _atom_site_adp_type
    _atom_site_calc_flag
    _atom_site_refinement_flags
    _atom_site_occupancy
    _atom_site_symmetry_multiplicity
    _atom_site_disorder_assembly
    _atom_site_disorder_group
    Ni Ni 0.70472(2) 0.163736(19) 0.32141(2) 0.02339(9) Uani d . 1 1 . .
    O O21 0.74187(13) 0.28151(11) 0.21850(12) 0.0346(3) Uani d . 1 1 . .
    O O22 0.73617(12) 0.45346(12) 0.16017(12) 0.0365(3) Uani d . 1 1 . .
    O O23 0.53565(12) 0.13917(11) 0.18614(12) 0.0328(3) Uani d . 1 1 . .
    O O24 0.37049(13) 0.21909(12) 0.04991(12) 0.0422(4) Uani d . 1 1 . .
    O O1 0.64613(13) 0.06045(11) 0.42019(12) 0.0353(3) Uani d . 1 1 . .
    H H1A 0.5731 0.0782 0.4093 0.053 Uiso d R 1 1 . .
    H H1B 0.6862 0.0612 0.4894 0.053 Uiso d R 1 1 . .
    N N11 0.79168(13) 0.04751(12) 0.26220(13) 0.0244(3) Uani d . 1 1 . .
    N N12 0.63575(15) -0.03738(15) 0.09932(14) 0.0364(4) Uani d . 1 1 . .
    H H12A 0.6217 -0.0852 0.0508 0.044 Uiso d R 1 1 . .
    H H12B 0.5822 0.0034 0.1111 0.044 Uiso d R 1 1 . .
    N N13 0.88791(14) 0.17581(12) 0.45192(13) 0.0258(3) Uani d . 1 1 . .
    N N14 0.88728(17) 0.30143(15) 0.59448(16) 0.0419(4) Uani d . 1 1 . .
    H H14A 0.8266 0.2753 0.6018 0.050 Uiso d R 1 1 . .
    H H14B 0.9332 0.3406 0.6512 0.050 Uiso d R 1 1 . .
    S S11 0.87354(5) -0.09125(4) 0.15646(5) 0.03800(14) Uani d . 1 1 . .
    S S12 1.10452(5) 0.24840(5) 0.58486(5) 0.03957(14) Uani d . 1 1 . .
    S S21 0.60333(4) 0.32092(4) 0.36574(4) 0.02772(12) Uani d . 1 1 . .
    O O1W 0.41649(16) 0.13394(15) 0.39419(16) 0.0567(5) Uani d . 1 1 . .
    H H1WA 0.4000 0.1775 0.4391 0.085 Uiso d R 1 1 . .
    H H1WB 0.3648 0.0823 0.3752 0.085 Uiso d R 1 1 . .
    C C11 0.75308(18) -0.02181(15) 0.17266(16) 0.0271(4) Uani d . 1 1 . .
    C C12 0.97924(18) -0.02114(17) 0.27670(17) 0.0340(5) Uani d . 1 1 . .
    H H12 1.0649 -0.0297 0.3071 0.041 Uiso calc R 1 1 . .
    C C13 0.91989(16) 0.04749(15) 0.31994(16) 0.0260(4) Uani d . 1 1 . .
    C C14 0.97254(16) 0.12436(16) 0.41806(16) 0.0258(4) Uani d . 1 1 . .
    C C15 1.09151(19) 0.15449(17) 0.47761(19) 0.0357(5) Uani d . 1 1 . .
    H H15 1.1574 0.1284 0.4630 0.043 Uiso calc R 1 1 . .
    C C16 0.94546(18) 0.24140(16) 0.54155(16) 0.0297(4) Uani d . 1 1 . .
    C C21 0.72366(16) 0.38186(16) 0.22579(16) 0.0283(4) Uani d . 1 1 . .
    C C22 0.68729(19) 0.42159(17) 0.32255(18) 0.0351(5) Uani d . 1 1 . .
    H H22A 0.6365 0.4868 0.2955 0.042 Uiso calc R 1 1 . .
    H H22B 0.7618 0.4418 0.3908 0.042 Uiso calc R 1 1 . .
    C C23 0.45736(17) 0.21590(16) 0.14957(16) 0.0281(4) Uani d . 1 1 . .
    C C24 0.46281(18) 0.31021(17) 0.23123(18) 0.0331(4) Uani d . 1 1 . .
    H H24A 0.3931 0.3032 0.2522 0.040 Uiso calc R 1 1 . .
    H H24B 0.4521 0.3782 0.1879 0.040 Uiso calc R 1 1 . .
loop_
    _atom_site_aniso_label
    _atom_site_aniso_U_11
    _atom_site_aniso_U_22
    _atom_site_aniso_U_33
    _atom_site_aniso_U_12
    _atom_site_aniso_U_13
    _atom_site_aniso_U_23
    Ni 0.02234(14) 0.02582(15) 0.02243(14) 0.00214(9) 0.00973(10) -0.00135(9)
    O21 0.0427(8) 0.0327(8) 0.0364(8) 0.0069(6) 0.0245(7) 0.0029(6)
    O22 0.0365(7) 0.0379(8) 0.0385(8) 0.0002(6) 0.0191(6) 0.0072(7)
    O23 0.0279(7) 0.0337(8) 0.0318(7) 0.0052(6) 0.0074(6) -0.0068(6)
    O24 0.0369(8) 0.0446(9) 0.0313(8) 0.0066(7) 0.0005(7) -0.0055(7)
    O1 0.0366(7) 0.0374(8) 0.0335(8) -0.0030(6) 0.0162(6) 0.0014(6)
    N11 0.0262(8) 0.0248(8) 0.0228(8) 0.0027(6) 0.0109(6) 0.0005(6)
    N12 0.0359(9) 0.0368(10) 0.0322(9) -0.0008(8) 0.0100(8) -0.0114(7)
    N13 0.0250(8) 0.0302(9) 0.0223(8) -0.0005(6) 0.0100(7) -0.0013(6)
    N14 0.0450(10) 0.0488(11) 0.0376(10) -0.0144(9) 0.0229(9) -0.0197(9)
    S11 0.0450(3) 0.0377(3) 0.0358(3) 0.0105(2) 0.0213(2) -0.0049(2)
    S12 0.0302(3) 0.0519(3) 0.0318(3) -0.0123(2) 0.0082(2) -0.0044(2)
    S21 0.0294(3) 0.0303(3) 0.0257(2) 0.00101(19) 0.0137(2) -0.00348(19)
    O1W 0.0560(10) 0.0546(10) 0.0718(12) -0.0176(9) 0.0388(10) -0.0175(9)
    C11 0.0357(10) 0.0229(10) 0.0255(9) 0.0026(8) 0.0157(8) 0.0020(7)
    C12 0.0307(10) 0.0388(11) 0.0338(11) 0.0095(9) 0.0147(8) 0.0016(9)
    C13 0.0265(9) 0.0284(10) 0.0240(9) 0.0044(8) 0.0113(8) 0.0057(8)
    C14 0.0237(9) 0.0295(10) 0.0252(9) 0.0028(7) 0.0113(8) 0.0063(8)
    C15 0.0281(10) 0.0443(13) 0.0348(11) 0.0006(9) 0.0132(9) 0.0017(9)
    C16 0.0326(10) 0.0332(11) 0.0232(10) -0.0061(8) 0.0117(8) 0.0004(8)
    C21 0.0195(9) 0.0342(11) 0.0289(10) -0.0007(8) 0.0078(8) 0.0019(8)
    C22 0.0404(11) 0.0297(11) 0.0383(12) -0.0026(9) 0.0194(9) -0.0029(9)
    C23 0.0247(9) 0.0308(11) 0.0293(10) -0.0009(8) 0.0118(8) -0.0012(8)
    C24 0.0280(10) 0.0344(11) 0.0334(11) 0.0056(8) 0.0091(9) -0.0039(9)
_geom_special_details
;
All e.s.d.'s (except the e.s.d. in the dihedral angle between two l.s. planes)
are estimated using the full covariance matrix. The cell e.s.d.'s are taken
into account individually in the estimation of e.s.d.'s in distances, angles
and torsion angles; correlations between e.s.d.'s in cell parameters are only
used when they are defined by crystal symmetry. An approximate (isotropic)
treatment of cell e.s.d.'s is used for estimating e.s.d.'s involving l.s.
planes.
;
loop_
    _geom_bond_atom_site_label_1
    _geom_bond_atom_site_label_2
    _geom_bond_site_symmetry_2
    _geom_bond_distance
    _geom_bond_publ_flag
    Ni O1 . 2.0763(14) y
    Ni O21 . 2.0944(14) y
    Ni O23 . 2.0357(14) y
    Ni N11 . 2.0634(15) y
    Ni N13 . 2.1094(16) y
    Ni S21 . 2.4461(7) y
    O21 C21 . 1.253(2) ?
    O22 C21 . 1.249(2) ?
    O23 C23 . 1.262(2) ?
    O24 C23 . 1.244(2) ?
    O1 H1A . 0.8465 ?
    O1 H1B . 0.7947 ?
    N11 C11 . 1.323(2) ?
    N11 C13 . 1.385(2) ?
    N12 C11 . 1.323(2) ?
    N12 H12A . 0.8078 ?
    N12 H12B . 0.8657 ?
    N13 C16 . 1.313(2) ?
    N13 C14 . 1.391(2) ?
    N14 C16 . 1.353(3) ?
    N14 H14A . 0.8259 ?
    N14 H14B . 0.8401 ?
    S11 C12 . 1.730(2) ?
    S11 C11 . 1.7434(19) ?
    S12 C15 . 1.721(2) ?
    S12 C16 . 1.734(2) ?
    S21 C22 . 1.800(2) ?
    S21 C24 . 1.813(2) ?
    O1W H1WA . 0.8530 ?
    O1W H1WB . 0.8413 ?
    C12 C13 . 1.344(3) ?
    C12 H12 . 0.9300 ?
    C13 C14 . 1.462(3) ?
    C14 C15 . 1.343(3) ?
    C15 H15 . 0.9300 ?
    C21 C22 . 1.523(3) ?
    C22 H22A . 0.9700 ?
    C22 H22B . 0.9700 ?
    C23 C24 . 1.522(3) ?
    C24 H24A . 0.9700 ?
    C24 H24B . 0.9700 ?
loop_
    _geom_angle_atom_site_label_1
    _geom_angle_atom_site_label_2
    _geom_angle_atom_site_label_3
    _geom_angle_site_symmetry_1
    _geom_angle_site_symmetry_3
    _geom_angle
    _geom_angle_publ_flag
    O23 Ni N11 . . 93.83(6) ?
    O23 Ni O1 . . 86.99(6) ?
    N11 Ni O1 . . 97.92(6) ?
    O23 Ni O21 . . 88.66(6) ?
    N11 Ni O21 . . 89.21(6) ?
    O1 Ni O21 . . 171.88(5) ?
    O23 Ni N13 . . 173.36(6) ?
    N11 Ni N13 . . 79.53(6) ?
    O1 Ni N13 . . 94.23(6) ?
    O21 Ni N13 . . 90.88(6) ?
    O23 Ni S21 . . 84.09(4) ?
    N11 Ni S21 . . 170.43(4) ?
    O1 Ni S21 . . 91.31(4) ?
    O21 Ni S21 . . 81.42(4) ?
    N13 Ni S21 . . 102.40(5) ?
    C21 O21 Ni . . 122.59(12) ?
    C23 O23 Ni . . 120.86(12) ?
    Ni O1 H1A . . 108.8 ?
    Ni O1 H1B . . 116.4 ?
    H1A O1 H1B . . 106.3 ?
    C11 N11 C13 . . 111.02(15) ?
    C11 N11 Ni . . 133.97(12) ?
    C13 N11 Ni . . 114.65(12) ?
    C11 N12 H12A . . 116.9 ?
    C11 N12 H12B . . 115.7 ?
    H12A N12 H12B . . 127.3 ?
    C16 N13 C14 . . 110.52(16) ?
    C16 N13 Ni . . 134.78(13) ?
    C14 N13 Ni . . 111.95(12) ?
    C16 N14 H14A . . 119.4 ?
    C16 N14 H14B . . 115.9 ?
    H14A N14 H14B . . 114.5 ?
    C12 S11 C11 . . 89.46(9) ?
    C15 S12 C16 . . 89.49(10) ?
    C22 S21 C24 . . 100.37(10) ?
    C22 S21 Ni . . 94.66(7) ?
    C24 S21 Ni . . 94.68(7) ?
    H1WA O1W H1WB . . 108.2 ?
    N12 C11 N11 . . 124.86(17) ?
    N12 C11 S11 . . 121.70(15) ?
    N11 C11 S11 . . 113.42(14) ?
    C13 C12 S11 . . 110.28(15) ?
    C13 C12 H12 . . 124.9 ?
    S11 C12 H12 . . 124.9 ?
    C12 C13 N11 . . 115.81(17) ?
    C12 C13 C14 . . 128.72(17) ?
    N11 C13 C14 . . 115.46(15) ?
    C15 C14 N13 . . 115.59(18) ?
    C15 C14 C13 . . 128.58(18) ?
    N13 C14 C13 . . 115.80(15) ?
    C14 C15 S12 . . 110.29(16) ?
    C14 C15 H15 . . 124.9 ?
    S12 C15 H15 . . 124.9 ?
    N13 C16 N14 . . 123.90(18) ?
    N13 C16 S12 . . 114.04(14) ?
    N14 C16 S12 . . 122.03(15) ?
    O22 C21 O21 . . 124.33(18) ?
    O22 C21 C22 . . 116.75(18) ?
    O21 C21 C22 . . 118.89(17) ?
    C21 C22 S21 . . 113.36(14) ?
    C21 C22 H22A . . 108.9 ?
    S21 C22 H22A . . 108.9 ?
    C21 C22 H22B . . 108.9 ?
    S21 C22 H22B . . 108.9 ?
    H22A C22 H22B . . 107.7 ?
    O24 C23 O23 . . 124.30(18) ?
    O24 C23 C24 . . 115.78(17) ?
    O23 C23 C24 . . 119.87(16) ?
    C23 C24 S21 . . 116.29(13) ?
    C23 C24 H24A . . 108.2 ?
    S21 C24 H24A . . 108.2 ?
    C23 C24 H24B . . 108.2 ?
    S21 C24 H24B . . 108.2 ?
    H24A C24 H24B . . 107.4 ?
loop_
    _geom_hbond_atom_site_label_D
    _geom_hbond_atom_site_label_H
    _geom_hbond_atom_site_label_A
    _geom_hbond_site_symmetry_A
    _geom_hbond_distance_DH
    _geom_hbond_distance_HA
    _geom_hbond_distance_DA
    _geom_hbond_angle_DHA
    _geom_hbond_publ_flag
    O1 H1A O1W . 0.85 1.91 2.7540 173 y
    O1 H1B O22 4_566 0.79 1.97 2.7399 162 y
    N12 H12A O24 3_655 0.81 2.09 2.8785 166 y
    N12 H12B O23 . 0.87 2.09 2.8807 152 y
    N14 H14A O21 4_566 0.83 2.20 2.9378 149 y
    O1W H1WA O24 4_566 0.85 2.01 2.8616 177 y
    O1W H1WB O22 2_645 0.84 1.91 2.7493 173 y
data_global
_journal_date_recd_electronic     2011-04-10
_journal_date_accepted     2011-04-21
_journal_name_full     'Acta Crystallographica, Section E'
_journal_year     2011
_journal_volume     67
_journal_issue      6
_journal_page_first     m681
_journal_page_last     m681
_journal_paper_category     QM
_journal_coeditor_code     XU5191
_publ_contact_author_name     'Dr. Bingxin Liu'
_publ_contact_author_address
;
Department of Chemistry
Shanghai University
Shanghai, 200444
P. R. China
;
_publ_contact_author_email     r5744011@yahoo.com.cn
_publ_section_title
;\
Aqua(2,2'-diamino-4,4'-bi-1,3-thiazole-\k^2^<i>N</i>^3^,<i>N</i>^3'^)\
(thiodiacetato-\k^3^<i>O</i>,<i>S</i>,<i>O</i>')nickel(II) monohydrate
;
loop_
    _publ_author_name
    _publ_author_address
    'Yan-Li Wang'
;
Department of Chemistry
Shanghai University
People's Republic of China
;
    'Guang-Jun Chang'
;
Department of Chemistry
Shanghai University
People's Republic of China
;
    'Bing-Xin Liu'
;
Department of Chemistry
Shanghai University
People's Republic of China
;
