# Supplementary material for: Aqua­(2,2′-diamino-4,4′-bi-1,3-thia­zole-κ2 N 3,N 3′)(thio­diacetato-κ3 O,S,O′)nickel(II) monohydrate
Source: Acta Crystallogr Sect E Struct Rep Online. 2011 May 7;67(Pt 6):m681. doi: 10.1107/S1600536811015157 (PMC3120560; doi:10.1107/S1600536811015157)
Supplement: Supplementary file 2 [file e-67-0m681-Isup2.hkl]

#
# h,k,l, Fc-squared, Fo-squared, sigma(Fo-squared) and status flag
#
data_I
_shelx_title ' dm395'
_shelx_refln_list_code          4
_shelx_F_calc_maximum      260.35
_exptl_crystal_F_000       904.00
_reflns_d_resolution_high  0.8404
 
loop_
 _symmetry_equiv_pos_as_xyz
 'x, y, z'
 '-x, y+1/2, -z+1/2'
 '-x, -y, -z'
 'x, -y-1/2, z-1/2'
 
_cell_length_a    11.8564
_cell_length_b    12.1968
_cell_length_c    12.5075
_cell_angle_alpha  90.000
_cell_angle_beta  114.622
_cell_angle_gamma  90.000
 
_shelx_F_squared_multiplier     1.000
 
loop_
 _refln_index_h
 _refln_index_k
 _refln_index_l
 _refln_F_squared_calc
 _refln_F_squared_meas
 _refln_F_squared_sigma
 _refln_observed_status
   2   0   0     1808.42     1936.15     17.90 o
   3   0   0     7971.27     7996.83     65.57 o
   4   0   0     5813.20     5878.53     50.85 o
   5   0   0    14765.03    14546.98    162.77 o
   6   0   0     6791.88     7185.93     73.14 o
   7   0   0     3673.81     3390.78     35.96 o
   8   0   0     1202.10     1130.20     18.09 o
   9   0   0       12.50       13.63      3.30 o
  10   0   0     3084.62     3189.12     50.63 o
  11   0   0      362.69      356.82     15.07 o
   1   1   0    16541.49    14539.46    357.22 o
   2   1   0     6418.49     6302.00     36.34 o
   3   1   0    15768.08    15635.21     87.57 o
   4   1   0     8284.61     8316.70     49.14 o
   5   1   0     2874.86     2977.73     21.19 o
   6   1   0      466.91      458.14      8.04 o
   7   1   0      721.43      744.31      9.42 o
   8   1   0     6294.57     6206.87     42.17 o
   9   1   0     1145.05     1178.82     15.44 o
  10   1   0      333.76      383.00     10.30 o
  11   1   0      660.12      638.79     20.32 o
  12   1   0      599.77      598.27     29.02 o
   0   2   0    11794.51    11502.53    111.28 o
   1   2   0      497.37      579.63      8.13 o
   2   2   0     3264.00     3349.69     25.86 o
   3   2   0      495.08      499.14      5.85 o
   4   2   0     2453.84     2755.43     21.41 o
   5   2   0     4269.77     4441.64     29.36 o
   6   2   0     2235.00     2277.88     18.27 o
   7   2   0      972.26     1022.74     11.40 o
   8   2   0       34.65       30.23      3.28 o
   9   2   0       97.54       88.38      4.68 o
  10   2   0     1635.11     1724.41     23.23 o
  11   2   0       71.55       78.33      8.94 o
  12   2   0      386.47      387.20     17.24 o
   1   3   0     2063.98     2170.13     17.87 o
   2   3   0     2575.91     2618.42     21.81 o
   3   3   0      186.37      184.87      4.58 o
   4   3   0      962.90      960.76     11.39 o
   5   3   0      384.54      440.58      5.92 o
   6   3   0       43.11       50.09      2.56 o
   7   3   0      474.42      511.58      7.75 o
   8   3   0     1566.03     1611.04     19.99 o
   9   3   0      179.28      167.16      6.88 o
  10   3   0      379.25      358.09     12.16 o
  11   3   0      165.33      163.95     12.50 o
  12   3   0      297.76      285.91     15.45 o
   0   4   0      388.24      388.57     19.62 o
   1   4   0     3433.75     3642.36     32.89 o
   2   4   0       98.69       81.16      5.15 o
   3   4   0       62.13       38.02      2.51 o
   4   4   0      133.18      120.70      3.88 o
   5   4   0      867.26      869.33     15.10 o
   6   4   0      794.81      842.24     10.41 o
   7   4   0     4419.75     4480.54     40.98 o
   8   4   0      894.04      898.99     15.00 o
   9   4   0      510.92      527.30     14.31 o
  10   4   0      352.82      363.75     12.70 o
  11   4   0      349.73      364.58     13.48 o
  12   4   0      375.95      410.44     37.48 o
   1   5   0     4216.11     3956.97     31.87 o
   2   5   0      893.39      960.37     11.33 o
   3   5   0      840.08      920.26     13.25 o
   4   5   0     2050.14     1876.78     19.59 o
   5   5   0      240.01      229.82      6.64 o
   6   5   0     5409.89     5403.04     55.35 o
   7   5   0       96.27       94.10      5.66 o
   8   5   0      719.10      706.58     16.46 o
   9   5   0      118.46      123.37      8.15 o
  10   5   0        0.40        0.60      3.65 o
  11   5   0     3615.48     3811.07     50.00 o
  12   5   0       10.62       12.77      5.24 o
   0   6   0     2095.25     2044.53     36.11 o
   1   6   0     5940.08     5906.90     45.98 o
   2   6   0      673.39      635.89      9.43 o
   3   6   0     3255.65     3029.46     44.11 o
   4   6   0     2304.26     2201.39     30.17 o
   5   6   0       10.21        5.22      4.78 o
   6   6   0       12.47       13.23      3.50 o
   7   6   0     1927.21     2001.18     36.07 o
   8   6   0      865.78      877.36     23.27 o
   9   6   0     1673.32     1615.22     27.97 o
  10   6   0     1366.73     1442.45     27.29 o
  11   6   0       14.40       21.61      5.57 o
   1   7   0    12427.52    11925.33     86.71 o
   2   7   0      111.25      113.15      5.61 o
   3   7   0     1024.78     1111.17     14.19 o
   4   7   0      586.16      528.66      9.31 o
   5   7   0      786.93      764.50     19.58 o
   6   7   0     3371.78     3410.40     50.74 o
   7   7   0     2506.52     2450.90     42.05 o
   8   7   0      217.22      213.22     12.39 o
   9   7   0     1606.74     1600.76     32.75 o
  10   7   0       43.69       39.96      6.44 o
  11   7   0     1486.80     1492.40     36.39 o
   0   8   0     1900.71     1872.16     29.19 o
   1   8   0     1747.38     1689.25     19.33 o
   2   8   0     1722.20     1667.88     19.19 o
   3   8   0      586.67      542.27      9.88 o
   4   8   0      452.76      467.81     15.26 o
   5   8   0        3.44        2.84      3.61 o
   6   8   0        0.00       -1.57      3.74 o
   7   8   0        4.83        2.84      4.12 o
   8   8   0        0.40        1.16      7.86 o
   9   8   0      189.81      188.76     12.91 o
  10   8   0      220.29      200.87     16.28 o
   1   9   0      129.25      142.90      5.58 o
   2   9   0      146.05      153.75      5.78 o
   3   9   0      479.55      460.43     11.52 o
   4   9   0       13.88        8.74      4.23 o
   5   9   0      183.35      171.15     10.62 o
   6   9   0      431.85      434.89     16.87 o
   7   9   0     1457.03     1465.25     33.09 o
   8   9   0        0.08        2.83      4.94 o
   9   9   0      203.43      181.58     13.60 o
  10   9   0       33.94       39.35      8.93 o
   0  10   0     2060.94     2097.38     39.38 o
   1  10   0        1.68        1.32      2.21 o
   2  10   0      477.06      454.40     14.44 o
   3  10   0      901.05      895.78     38.12 o
   4  10   0      134.93      124.58     14.20 o
   5  10   0      946.37      899.85     24.35 o
   6  10   0      105.49       90.19      9.64 o
   7  10   0       96.99       90.23     10.10 o
   8  10   0      544.21      543.23     44.03 o
   9  10   0       23.57       16.00      6.63 o
   1  11   0     1618.33     1578.20     24.66 o
   2  11   0     2473.84     2474.39     33.06 o
   3  11   0      528.23      524.16     26.43 o
   4  11   0      293.30      345.31     31.52 o
   5  11   0       10.56        9.48      5.25 o
   6  11   0      165.97      169.29     15.26 o
   7  11   0      885.48      892.59     27.15 o
   8  11   0      443.70      450.80     30.08 o
   0  12   0     1163.21     1249.35     38.53 o
   1  12   0       86.04       82.65      6.93 o
   2  12   0      290.40      308.68     17.13 o
   3  12   0      219.70      207.87     12.21 o
   4  12   0      587.00      614.14     32.21 o
   5  12   0     1673.07     1655.64     36.94 o
   6  12   0        6.21        2.80      6.68 o
   7  12   0      723.85      703.91     25.26 o
   1  13   0        6.19        4.32      6.73 o
   2  13   0     1727.38     1772.62     51.83 o
   3  13   0       11.98       19.44      6.18 o
   4  13   0       21.79       23.96      6.77 o
   5  13   0        0.27       -2.02      5.49 o
   1  14   0       63.55       63.91     12.48 o
   2  14   0       15.10       16.03      9.20 o
   3  14   0        9.00        9.44      5.83 o
 -13   1   1      416.54      457.26     26.51 o
 -12   1   1       18.19       15.77      8.17 o
 -11   1   1     1347.35     1352.56     58.31 o
 -10   1   1      339.60      339.57      8.41 o
  -9   1   1       10.44        9.63      2.10 o
  -8   1   1     1626.44     1698.32     16.32 o
  -7   1   1     1273.03     1247.75     12.61 o
  -6   1   1     1052.61      925.30      9.83 o
  -5   1   1      890.18      824.86      8.51 o
  -4   1   1     3314.88     3391.14     20.55 o
  -3   1   1     5900.61     6070.33     33.15 o
  -2   1   1     3906.98     3825.33     28.24 o
  -1   1   1    11572.73    10450.83     82.51 o
   0   1   1     1176.45     1249.47     15.54 o
   1   1   1     2958.65     2933.34     37.48 o
   2   1   1     4242.43     4492.75     33.36 o
   3   1   1       85.74       75.90      3.66 o
   4   1   1       97.31      125.77      4.14 o
   5   1   1      192.09      249.35      5.12 o
   6   1   1      512.46      422.31      6.48 o
   7   1   1      264.41      282.48      5.80 o
   8   1   1       35.92       43.87      3.48 o
   9   1   1       75.48       74.04      4.51 o
  10   1   1       12.10        8.54      3.84 o
  11   1   1      215.11      231.02     10.61 o
  12   1   1        1.16        1.59      8.17 o
 -13   2   1     1079.83     1083.94     42.28 o
 -12   2   1      951.14      968.08     54.20 o
 -11   2   1        0.68        1.66      3.43 o
 -10   2   1      569.67      551.94     12.17 o
  -9   2   1      354.93      356.28      8.13 o
  -8   2   1     4593.44     4663.75     33.47 o
  -7   2   1       45.37       59.84      3.57 o
  -6   2   1     2458.83     2388.64     18.71 o
  -5   2   1      609.32      544.40      6.11 o
  -4   2   1     1039.17     1110.59     13.62 o
  -3   2   1     6353.59     6359.92     68.95 o
  -2   2   1      196.22      197.98      5.56 o
  -1   2   1     6679.21     6642.74     66.03 o
   0   2   1      817.61      884.63      9.63 o
   1   2   1     1554.22     1537.37     16.08 o
   2   2   1      225.95      294.74      8.81 o
   3   2   1      138.83      159.16      3.78 o
   4   2   1    10765.64    10995.64     74.13 o
   5   2   1     3588.44     3599.51     25.68 o
   6   2   1       15.96       15.21      3.24 o
   7   2   1      523.10      515.87      8.90 o
   8   2   1     2236.93     2271.37     22.71 o
   9   2   1      172.45      171.63      8.04 o
  10   2   1      601.48      610.56     18.04 o
  11   2   1      421.85      424.10     17.47 o
  12   2   1       40.19       44.94      8.21 o
 -12   3   1      142.32      121.44      8.89 o
 -11   3   1      996.70     1031.57     31.50 o
 -10   3   1       36.10       41.10      5.28 o
  -9   3   1      198.17      223.34      7.84 o
  -8   3   1       57.86       62.87      3.69 o
  -7   3   1     6864.10     6795.47     44.28 o
  -6   3   1    13563.42    13628.72     79.72 o
  -5   3   1     1890.84     2027.13     17.63 o
  -4   3   1     9408.50     8994.63    100.42 o
  -3   3   1      951.93      963.78     19.57 o
  -2   3   1      516.41      548.76      8.18 o
  -1   3   1     3544.91     3727.26     28.45 o
   0   3   1     1276.95     1294.88     11.86 o
   1   3   1      154.25      228.16      5.48 o
   2   3   1     1537.38     1506.67     15.84 o
   3   3   1     4975.30     4761.97     36.98 o
   4   3   1     1559.79     1529.23     13.91 o
   5   3   1     2600.85     2658.73     21.60 o
   6   3   1    10737.74    10939.43     66.06 o
   7   3   1      748.93      737.27     11.00 o
   8   3   1      817.10      900.33     23.09 o
   9   3   1      446.01      470.84     11.44 o
  10   3   1      318.12      319.38     13.10 o
  11   3   1      530.51      574.10     23.04 o
  12   3   1       29.02       42.65      9.20 o
 -12   4   1      768.01      774.23     19.87 o
 -11   4   1        4.93        1.49      3.83 o
 -10   4   1      238.02      275.01     10.88 o
  -9   4   1      257.76      257.74      9.94 o
  -8   4   1      288.27      309.48     10.28 o
  -7   4   1      574.41      572.41      8.09 o
  -6   4   1     2438.63     2425.55     19.85 o
  -5   4   1    15249.22    14489.63    186.01 o
  -4   4   1       35.61       40.36      3.75 o
  -3   4   1    11199.47    11084.91    110.05 o
  -2   4   1     3749.45     3678.79     34.10 o
  -1   4   1     3202.41     3202.80     26.03 o
   0   4   1     7446.06     7573.27     54.55 o
   1   4   1      122.88      136.09      5.51 o
   2   4   1     3428.43     3483.30     27.78 o
   3   4   1      511.33      475.78      9.56 o
   4   4   1     2084.87     1951.16     24.38 o
   5   4   1     5901.40     5874.03     79.46 o
   6   4   1       42.52       52.77      4.76 o
   7   4   1     8702.86     8698.57     70.40 o
   8   4   1        5.91       10.50      4.33 o
   9   4   1      162.21      178.81      7.53 o
  10   4   1       78.09       76.18      7.22 o
  11   4   1       89.47       95.92     11.84 o
 -12   5   1        0.33       -1.10      4.17 o
 -11   5   1        2.44       -0.57      3.70 o
 -10   5   1        6.75       12.25      4.15 o
  -9   5   1      132.74      116.57      7.67 o
  -8   5   1        1.18        1.23      2.74 o
  -7   5   1     2553.90     2542.69     27.31 o
  -6   5   1      164.36      188.50      9.05 o
  -5   5   1     1352.45     1399.10     19.57 o
  -4   5   1     3660.51     3624.83     36.25 o
  -3   5   1     5837.43     5880.90     52.78 o
  -2   5   1     1609.84     1596.56     16.27 o
  -1   5   1     3753.90     3778.49     30.90 o
   0   5   1      557.69      596.69      9.97 o
   1   5   1     1406.47     1501.88     15.00 o
   2   5   1      106.62      133.77      5.17 o
   3   5   1      633.61      608.93      9.01 o
   4   5   1      513.93      539.61      8.61 o
   5   5   1     4485.47     4691.75     60.75 o
   6   5   1     1116.67     1092.69     30.14 o
   7   5   1       44.43       46.95      4.30 o
   8   5   1       79.90       87.51     12.49 o
   9   5   1      848.05      865.79     19.55 o
  10   5   1       60.21       64.54      7.11 o
  11   5   1      120.08      108.69      9.05 o
 -12   6   1      112.52      124.60     12.26 o
 -11   6   1      338.24      313.91     16.00 o
 -10   6   1      480.89      449.02     29.08 o
  -9   6   1       15.36       15.22      5.15 o
  -8   6   1      134.96      150.41      9.95 o
  -7   6   1      217.69      230.33     11.49 o
  -6   6   1       10.99        9.52      4.74 o
  -5   6   1      284.02      286.81      8.03 o
  -4   6   1     1277.85     1324.25     26.69 o
  -3   6   1     1527.98     1553.26     26.99 o
  -2   6   1     1167.71     1169.01     13.95 o
  -1   6   1       21.72       13.19      2.49 o
   0   6   1     1788.68     1904.25     18.97 o
   1   6   1     4717.57     5044.93     40.14 o
   2   6   1     1738.08     1865.19     18.50 o
   3   6   1      213.05      211.56      6.68 o
   4   6   1      933.30     1077.76     47.22 o
   5   6   1       17.56       14.51      3.33 o
   6   6   1      389.59      382.95     11.74 o
   7   6   1      336.04      300.56     10.93 o
   8   6   1      883.03      848.65     19.19 o
   9   6   1      229.32      234.99     10.77 o
  10   6   1      153.27      158.40     10.09 o
  11   6   1       68.70       77.05      8.32 o
 -11   7   1       98.93       99.71     11.06 o
 -10   7   1       50.14       48.92      8.21 o
  -9   7   1       11.15       16.14      6.04 o
  -8   7   1      247.34      227.73     17.98 o
  -7   7   1     2054.75     2069.48     37.70 o
  -6   7   1     1003.64     1019.98     33.49 o
  -5   7   1      491.97      512.10     15.38 o
  -4   7   1      132.15      128.27      4.84 o
  -3   7   1     1737.08     1797.63     19.73 o
  -2   7   1     2071.27     2062.82     21.45 o
  -1   7   1     1795.92     1789.56     28.44 o
   0   7   1     2192.48     2294.13     22.69 o
   1   7   1      897.66      951.26     12.60 o
   2   7   1     2223.83     2362.76     23.01 o
   3   7   1     3032.91     3067.12     27.91 o
   4   7   1     2095.88     2083.39     34.71 o
   5   7   1     2369.81     2284.87     31.61 o
   6   7   1      440.75      433.75     12.92 o
   7   7   1       97.39       77.86      6.97 o
   8   7   1      383.28      398.83     13.60 o
   9   7   1       24.47       27.49      5.53 o
  10   7   1      702.46      715.77     19.84 o
 -11   8   1      139.91      121.25     12.74 o
 -10   8   1      589.82      646.15     26.66 o
  -9   8   1      113.23      115.71     16.13 o
  -8   8   1      640.42      616.72     28.95 o
  -7   8   1      854.89      864.09     23.52 o
  -6   8   1      582.96      568.57     17.98 o
  -5   8   1     4641.25     4662.15     63.39 o
  -4   8   1      451.72      468.09     11.96 o
  -3   8   1     2592.55     2637.60     26.77 o
  -2   8   1     1866.35     1930.30     22.09 o
  -1   8   1       41.14       54.40      3.75 o
   0   8   1     4823.05     4974.05     42.13 o
   1   8   1      385.76      388.64      8.15 o
   2   8   1     3255.56     3329.78     30.84 o
   3   8   1     1212.18     1253.39     25.70 o
   4   8   1     1181.67     1224.10     26.19 o
   5   8   1     3579.55     3600.91     62.88 o
   6   8   1      157.90      159.26     12.77 o
   7   8   1     2006.83     2026.86     52.09 o
   8   8   1      166.92      179.57     26.10 o
   9   8   1      180.64      178.75     10.75 o
  10   8   1      489.08      497.02     20.71 o
 -10   9   1      171.44      190.38     14.18 o
  -9   9   1      373.83      417.22     18.34 o
  -8   9   1        9.63       -1.69      4.44 o
  -7   9   1      772.15      839.18     52.24 o
  -6   9   1      931.85      929.94     34.39 o
  -5   9   1      373.88      349.37     14.31 o
  -4   9   1     1473.82     1502.42     27.12 o
  -3   9   1     1082.44     1089.64     15.79 o
  -2   9   1     2497.76     2509.95     26.62 o
  -1   9   1     2493.45     2549.22     26.74 o
   0   9   1     1356.64     1431.78     18.20 o
   1   9   1     2345.52     2451.86     31.07 o
   2   9   1        0.61        1.64      2.28 o
   3   9   1     2235.57     2233.50     38.12 o
   4   9   1     1785.89     1807.57     79.21 o
   5   9   1     2921.02     2869.53     47.35 o
   6   9   1     1230.24     1219.05     51.19 o
   7   9   1      348.69      383.09     16.85 o
   8   9   1       43.06       47.54      8.21 o
   9   9   1      599.08      635.56     23.26 o
  -9  10   1       22.55       20.81      7.04 o
  -8  10   1        2.85        3.73      5.01 o
  -7  10   1      206.91      206.48     12.90 o
  -6  10   1     1395.75     1384.21     31.61 o
  -5  10   1      587.56      589.72     23.32 o
  -4  10   1      717.85      651.53     19.43 o
  -3  10   1     1837.88     1920.18     23.36 o
  -2  10   1     4776.68     4813.52     46.68 o
  -1  10   1       99.82       94.61      6.36 o
   0  10   1      180.51      181.84      7.01 o
   1  10   1      245.06      236.67      8.72 o
   2  10   1     1030.37     1033.32     59.62 o
   3  10   1      310.56      325.44     14.01 o
   4  10   1     1946.52     1926.44     37.11 o
   5  10   1     1383.03     1421.07     32.00 o
   6  10   1      826.29      833.27     27.56 o
   7  10   1      517.91      553.44     20.96 o
   8  10   1       77.44       79.44     10.33 o
  -8  11   1        0.10       -1.65      4.92 o
  -7  11   1      128.10      117.35     11.46 o
  -6  11   1      655.91      672.57     22.39 o
  -5  11   1       21.60       27.97      6.43 o
  -4  11   1      715.39      680.18     29.56 o
  -3  11   1      260.83      252.53     12.37 o
  -2  11   1      133.69      150.05      6.78 o
  -1  11   1       39.42       37.78      4.25 o
   0  11   1      493.03      507.70     13.63 o
   1  11   1      441.01      411.65     12.08 o
   2  11   1      340.49      348.02     14.62 o
   3  11   1      257.13      267.44     15.82 o
   4  11   1        0.44       -3.77      4.04 o
   5  11   1      166.38      145.30     11.64 o
   6  11   1     1799.87     1848.21     52.19 o
   7  11   1       19.22       20.74      6.79 o
  -7  12   1       13.25        9.12      6.17 o
  -6  12   1      197.54      213.68     13.73 o
  -5  12   1       16.55        9.64      5.59 o
  -4  12   1       68.85       73.30      8.87 o
  -3  12   1       10.66       14.90      5.62 o
  -2  12   1      738.55      716.08     18.48 o
  -1  12   1      402.29      421.65     18.90 o
   0  12   1     1639.52     1658.62     26.63 o
   1  12   1       65.05       60.99      7.96 o
   2  12   1      190.43      180.34     11.89 o
   3  12   1       37.10       34.10      7.03 o
   4  12   1        1.67        3.04      5.83 o
   5  12   1       43.24       36.40     22.14 o
   6  12   1      107.04      113.11     24.32 o
  -6  13   1      403.66      410.14     19.21 o
  -5  13   1       23.54       27.00      7.30 o
  -4  13   1       45.61       40.78     12.05 o
  -3  13   1        2.72        3.15      5.03 o
  -2  13   1      315.77      305.76     20.55 o
  -1  13   1       95.90      106.21      9.61 o
   0  13   1       96.37      106.64     11.40 o
   1  13   1      345.86      354.23     17.65 o
   2  13   1       19.06       21.60      7.81 o
   3  13   1      275.44      296.08     15.58 o
   4  13   1      273.89      286.21     15.76 o
   5  13   1        1.36        2.18      5.59 o
  -3  14   1      410.70      436.45     26.82 o
  -2  14   1      270.49      259.58     20.86 o
   0  14   1        4.41        7.19      7.50 o
   1  14   1       62.01       67.76     13.51 o
   2  14   1      304.93      292.49     15.74 o
 -13   0   2      220.16      248.18     19.98 o
 -12   0   2      255.59      275.66     19.78 o
 -11   0   2     3322.78     3403.42     51.10 o
 -10   0   2      686.79      693.48     14.98 o
  -9   0   2     1544.71     1517.55     25.81 o
  -8   0   2     2183.59     2231.71     44.20 o
  -7   0   2     2263.18     2142.47     25.36 o
  -6   0   2       48.64       34.47      9.15 o
  -5   0   2      805.88      685.13     13.38 o
  -4   0   2     6403.05     6589.75     56.04 o
  -3   0   2      668.46      852.90     10.75 o
  -2   0   2      197.28      246.22      7.65 o
   0   0   2    14110.24    12907.78    174.20 o
   1   0   2      188.46      178.85      5.80 o
   2   0   2    35640.70    32922.86    724.40 o
   3   0   2      938.99     1030.83     25.60 o
   4   0   2    40990.96    39825.36    337.85 o
   5   0   2     2183.34     2236.91     24.79 o
   6   0   2       21.28       13.81      2.59 o
   7   0   2     4785.75     4933.06     77.84 o
   8   0   2       57.65       65.26      6.61 o
   9   0   2     5084.37     5047.92     92.52 o
  10   0   2        1.05       12.43      7.60 o
  11   0   2     1875.44     1833.65     54.71 o
 -13   1   2      102.02       98.58     14.95 o
 -12   1   2       99.85      105.28      9.59 o
 -11   1   2      233.72      243.86      9.97 o
 -10   1   2      303.56      316.11      8.00 o
  -9   1   2     6263.84     6194.04     42.79 o
  -8   1   2        0.01       -1.25      1.32 o
  -7   1   2     1304.35     1288.84     12.80 o
  -6   1   2      749.20      696.96      8.19 o
  -5   1   2     1861.70     2035.15     14.40 o
  -4   1   2      608.52      582.63      6.14 o
  -3   1   2     1422.72     1374.20     13.14 o
  -2   1   2    16943.02    15930.41    124.35 o
  -1   1   2     3039.13     3292.90     24.22 o
   0   1   2     4742.78     4700.25     39.56 o
   1   1   2    27691.52    25357.46    404.40 o
   2   1   2        7.05        8.49      2.50 o
   3   1   2    17976.48    17832.78    100.44 o
   4   1   2     3878.30     4058.26     26.74 o
   5   1   2       53.06       63.04      2.66 o
   6   1   2     1545.57     1532.81     14.14 o
   7   1   2     3923.91     3934.42     32.41 o
   8   1   2      792.90      821.55     12.34 o
   9   1   2      120.74      152.64      8.06 o
  10   1   2     2466.01     2420.05     34.88 o
  11   1   2     1889.08     2034.64     41.01 o
 -13   2   2       87.50       91.13     15.00 o
 -12   2   2       71.81       79.16      7.19 o
 -11   2   2     1174.24     1236.01     19.64 o
 -10   2   2       16.77       19.57      2.96 o
  -9   2   2      307.41      333.05      7.79 o
  -8   2   2     1007.41      932.85     11.17 o
  -7   2   2     6914.88     7146.97     46.29 o
  -6   2   2     4840.64     5045.98     30.70 o
  -5   2   2        5.80        8.51      1.88 o
  -4   2   2     1767.91     1873.44     17.26 o
  -3   2   2      229.33      253.97      5.52 o
  -2   2   2        4.39        1.69      1.27 o
  -1   2   2    52461.78    38642.45    434.08 o
   0   2   2     5175.21     5435.27     39.41 o
   1   2   2      117.16      144.33      4.34 o
   2   2   2     3867.30     3986.27     36.90 o
   3   2   2     2030.87     1979.84     18.23 o
   4   2   2     2010.03     1912.46     15.85 o
   5   2   2       77.27       82.15      2.79 o
   6   2   2      399.37      360.73      7.12 o
   7   2   2      288.76      258.74      7.63 o
   8   2   2       53.82       60.26      4.72 o
   9   2   2      450.54      459.75     13.50 o
  10   2   2      144.67      137.94      8.75 o
  11   2   2      815.78      886.43     30.87 o
 -13   3   2      291.26      315.21     23.22 o
 -12   3   2      659.39      736.01     18.58 o
 -11   3   2        0.03        1.92      2.78 o
 -10   3   2       72.06       74.42      5.47 o
  -9   3   2      299.69      302.68      7.46 o
  -8   3   2      536.55      479.91      8.90 o
  -7   3   2      859.51      845.38      9.15 o
  -6   3   2      111.41      131.97      3.58 o
  -5   3   2      140.34      122.96      5.05 o
  -4   3   2    12330.51    12212.84     99.75 o
  -3   3   2      363.64      323.69     11.96 o
  -2   3   2      136.75      152.25      4.32 o
  -1   3   2     2839.95     2869.88     26.32 o
   0   3   2    36371.42    31019.50    348.21 o
   1   3   2     2558.79     2632.24     21.84 o
   2   3   2      516.10      536.55      9.62 o
   3   3   2      155.06      172.14      7.17 o
   4   3   2     5045.02     4952.27     40.04 o
   5   3   2     5241.00     5335.65     43.81 o
   6   3   2       34.12       33.13      3.38 o
   7   3   2     1035.84     1046.98     16.18 o
   8   3   2      327.25      328.17      9.37 o
   9   3   2     2070.71     2012.36     26.07 o
  10   3   2      242.09      242.37     14.37 o
  11   3   2       54.76       54.78      8.90 o
 -12   4   2       88.86       82.87      7.91 o
 -11   4   2        1.74        2.47      3.64 o
 -10   4   2      698.28      721.86     21.33 o
  -9   4   2        3.36       -0.91      2.55 o
  -8   4   2     2875.82     2861.36     25.96 o
  -7   4   2      130.98      118.42      4.58 o
  -6   4   2      218.19      245.82      5.85 o
  -5   4   2     5706.76     5863.28     53.81 o
  -4   4   2     6816.39     6927.40     60.87 o
  -3   4   2    12613.47    12755.00    103.72 o
  -2   4   2     1973.33     1933.44     20.75 o
  -1   4   2     1836.34     2003.34     21.10 o
   0   4   2     1818.58     1618.45     13.56 o
   1   4   2      177.42      191.81      3.38 o
   2   4   2     4046.41     3836.57     31.17 o
   3   4   2     5406.98     5395.27     51.33 o
   4   4   2      313.03      309.73      9.71 o
   5   4   2      824.04      900.81     16.23 o
   6   4   2      615.11      677.75     14.63 o
   7   4   2     1249.96     1217.96     19.86 o
   8   4   2      899.80      906.07     16.03 o
   9   4   2      359.42      368.05     11.09 o
  10   4   2       17.27       16.44      6.20 o
  11   4   2        9.31       -4.36      6.16 o
 -12   5   2      645.53      649.70     27.38 o
 -11   5   2       30.94       41.06      7.23 o
 -10   5   2     1767.23     1731.63     35.16 o
  -9   5   2     1442.34     1383.97     39.66 o
  -8   5   2      476.69      473.75     12.12 o
  -7   5   2     8575.14     8543.20     77.49 o
  -6   5   2     5839.08     5863.82     55.79 o
  -5   5   2      429.52      391.07      9.20 o
  -4   5   2     1556.59     1626.75     20.53 o
  -3   5   2      648.95      708.65     11.63 o
  -2   5   2     4976.77     4937.11     39.27 o
  -1   5   2      517.27      449.41      7.27 o
   0   5   2     9961.17     9964.29     71.43 o
   1   5   2       59.53       48.94      3.75 o
   2   5   2      329.77      401.26      5.54 o
   3   5   2     2250.64     2143.68     17.52 o
   4   5   2      757.81      692.50     17.98 o
   5   5   2     2113.40     2078.41     28.09 o
   6   5   2       41.33       43.20      5.26 o
   7   5   2      314.22      338.06      9.58 o
   8   5   2     1145.65     1133.29     18.73 o
   9   5   2       58.54       50.36      5.33 o
  10   5   2     2435.26     2420.63     37.24 o
  11   5   2       67.27       75.22     10.38 o
 -12   6   2       49.12       49.27      8.39 o
 -11   6   2      726.15      745.70     23.71 o
 -10   6   2      291.31      304.16     14.80 o
  -9   6   2        1.03        2.44      4.65 o
  -8   6   2     6983.11     6799.37     85.02 o
  -7   6   2      258.03      272.09     15.20 o
  -6   6   2     1671.97     1728.74     23.56 o
  -5   6   2      142.44      128.18      9.85 o
  -4   6   2        6.74        9.47      2.96 o
  -3   6   2     4933.56     4834.96     46.20 o
  -2   6   2      424.51      458.47     11.01 o
  -1   6   2     7125.54     7037.33     53.75 o
   0   6   2     2866.06     2683.57     24.33 o
   1   6   2      597.91      578.19     10.47 o
   2   6   2     1333.22     1215.95     12.25 o
   3   6   2      416.51      431.17     10.87 o
   4   6   2     1837.72     1951.23     30.83 o
   5   6   2      412.70      421.58     11.87 o
   6   6   2      477.19      481.75     13.31 o
   7   6   2      177.35      179.02      8.83 o
   8   6   2     1421.26     1402.08     21.67 o
   9   6   2      778.88      784.26     20.07 o
  10   6   2       86.67       85.24     11.24 o
 -11   7   2      240.97      221.17     13.96 o
 -10   7   2     1516.32     1574.94     37.66 o
  -9   7   2     1904.81     1848.24     43.54 o
  -8   7   2      193.54      182.59     20.96 o
  -7   7   2      105.28      123.42     24.27 o
  -6   7   2      772.32      734.11     14.63 o
  -5   7   2      265.64      281.74     14.23 o
  -4   7   2       26.51       31.62      3.57 o
  -3   7   2      594.54      584.84     10.22 o
  -2   7   2     1081.78     1032.54     13.83 o
  -1   7   2       76.80       62.35      3.55 o
   0   7   2     7243.41     7343.49     56.68 o
   1   7   2     3319.18     3279.31     29.20 o
   2   7   2      141.81      133.16      5.43 o
   3   7   2     4436.58     4182.84     62.38 o
   4   7   2     1724.86     1677.27     26.36 o
   5   7   2      443.58      427.05     12.52 o
   6   7   2      847.42      875.39     18.87 o
   7   7   2      246.89      223.82     10.14 o
   8   7   2      492.46      505.58     15.64 o
   9   7   2        1.36        2.00      4.21 o
  10   7   2     1501.26     1558.93     30.39 o
 -11   8   2       15.17        2.79      9.73 o
 -10   8   2      737.27      714.45     23.83 o
  -9   8   2      144.97      168.42     20.03 o
  -8   8   2     1603.27     1655.18     59.98 o
  -7   8   2       70.39       62.20      7.71 o
  -6   8   2      421.68      363.35     16.95 o
  -5   8   2      221.87      230.76      8.26 o
  -4   8   2      318.83      344.74     16.33 o
  -3   8   2       12.48       14.43      2.55 o
  -2   8   2     4226.39     4312.19     38.29 o
  -1   8   2      500.81      445.29     10.48 o
   0   8   2      836.27      820.70     12.33 o
   1   8   2     1503.56     1523.51     23.87 o
   2   8   2     4100.20     3762.16     51.94 o
   3   8   2       44.40       45.91      6.11 o
   4   8   2       84.19       66.47      7.55 o
   5   8   2        4.65        6.53      3.43 o
   6   8   2        4.76       10.89      4.11 o
   7   8   2       37.40       23.38      5.18 o
   8   8   2       46.28       52.21      6.75 o
   9   8   2      166.05      158.29     11.89 o
 -10   9   2      302.56      296.76     19.29 o
  -9   9   2       89.67       76.24      9.64 o
  -8   9   2     1367.49     1436.79     33.07 o
  -7   9   2      341.07      329.04     14.93 o
  -6   9   2      402.19      388.84     19.62 o
  -5   9   2      125.78      112.18      5.64 o
  -4   9   2      733.36      706.82     12.81 o
  -3   9   2     1460.27     1396.50     18.63 o
  -2   9   2        1.19        3.41      2.09 o
  -1   9   2       80.67       74.83      4.49 o
   0   9   2     1133.40     1145.73     15.78 o
   1   9   2     1250.93     1266.81     19.90 o
   2   9   2      571.22      593.65     17.71 o
   3   9   2       21.06       13.36      4.74 o
   4   9   2     1164.37     1170.70     27.35 o
   5   9   2      297.40      270.59     18.90 o
   6   9   2     1442.43     1389.91     32.04 o
   7   9   2       14.16       10.91      8.27 o
   8   9   2       14.30       23.03     13.64 o
   9   9   2        1.73        0.40      5.60 o
  -9  10   2       10.75        9.55      6.68 o
  -8  10   2      184.98      165.28     12.63 o
  -7  10   2      220.40      222.71     13.28 o
  -6  10   2     1812.01     1871.19     37.33 o
  -5  10   2      328.06      335.75     14.44 o
  -4  10   2      191.42      216.14      7.61 o
  -3  10   2       95.68       97.62      5.50 o
  -2  10   2     3004.42     2935.88     30.92 o
  -1  10   2     2215.23     2193.67     25.21 o
   0  10   2        1.20        2.99      2.60 o
   1  10   2      354.01      351.70     21.22 o
   2  10   2      120.96      123.58     12.64 o
   3  10   2      108.12      116.68      9.84 o
   4  10   2     2084.57     2098.65     39.68 o
   5  10   2      264.27      281.41     14.42 o
   6  10   2      616.81      652.87     22.44 o
   7  10   2       17.80       17.00      6.49 o
   8  10   2      235.66      253.44     15.47 o
  -8  11   2       72.19       76.37     10.06 o
  -7  11   2      737.93      684.21     23.19 o
  -6  11   2      221.85      229.13     14.62 o
  -5  11   2      207.94      200.11     11.98 o
  -4  11   2      569.82      548.91     18.29 o
  -3  11   2      598.13      623.32     13.07 o
  -2  11   2      611.97      607.74     12.69 o
  -1  11   2        2.29        2.85      3.17 o
   0  11   2      828.40      827.74     24.07 o
   1  11   2     1907.24     1919.35     36.38 o
   2  11   2      557.74      547.05     18.63 o
   3  11   2      810.92      808.41     23.48 o
   4  11   2       65.33       57.29      8.26 o
   5  11   2      585.51      545.02     20.43 o
   6  11   2      819.44      855.37     26.66 o
   7  11   2       66.73       63.94     12.38 o
  -7  12   2      802.60      800.93     26.11 o
  -6  12   2     1386.04     1411.32     34.01 o
  -5  12   2      128.07      177.16     12.01 o
  -4  12   2      478.61      483.39     18.08 o
  -3  12   2     1415.91     1407.21     49.03 o
  -2  12   2      295.37      285.41     11.97 o
  -1  12   2     2540.40     2557.91     35.02 o
   0  12   2       16.89       27.54      6.41 o
   1  12   2      507.58      525.78     30.33 o
   2  12   2     1596.83     1602.66     34.68 o
   3  12   2       85.20       75.64     15.51 o
   4  12   2      309.77      315.54     16.02 o
   5  12   2       11.69        7.05      5.87 o
   6  12   2       13.35       10.15      6.08 o
  -6  13   2      192.04      220.95     14.51 o
  -5  13   2      222.50      213.67     13.73 o
  -4  13   2      143.63      140.52     21.76 o
  -3  13   2        7.34        8.48      7.24 o
  -2  13   2     1053.96     1051.01     31.82 o
  -1  13   2      357.21      352.70     15.53 o
   0  13   2     1256.84     1313.96     30.93 o
   1  13   2      338.23      336.86     15.85 o
   2  13   2       18.81       22.77     10.27 o
   3  13   2       54.90       71.31      9.82 o
   4  13   2      122.63      128.23     12.19 o
  -3  14   2      107.33      111.48     15.62 o
  -1  14   2      180.82      176.77     17.67 o
   0  14   2        5.92        5.35      5.56 o
   1  14   2       24.40       34.50     12.87 o
   2  14   2       43.39       30.86      7.88 o
 -13   1   3       76.62       71.48      9.19 o
 -12   1   3      298.77      308.55     16.67 o
 -11   1   3      796.00      739.70     14.51 o
 -10   1   3      299.05      296.71      7.72 o
  -9   1   3     3845.36     3902.50     33.07 o
  -8   1   3      918.37      896.25     11.04 o
  -7   1   3      839.72      828.70      9.65 o
  -6   1   3       22.23       26.34      3.53 o
  -5   1   3     1171.22     1373.13     15.84 o
  -4   1   3     1064.77     1008.40     11.71 o
  -3   1   3     3655.34     3762.17     33.86 o
  -2   1   3     1694.12     1888.99     18.83 o
  -1   1   3      129.36       92.62      5.27 o
   0   1   3      254.30      236.64      3.96 o
   1   1   3       20.72       26.75      2.24 o
   2   1   3     2274.70     2288.76     17.16 o
   3   1   3     4011.19     4311.54     27.81 o
   4   1   3     8535.90     8944.52     73.87 o
   5   1   3     2632.11     2679.58     20.35 o
   6   1   3       16.52       27.87      2.65 o
   7   1   3       44.72       56.42      4.17 o
   8   1   3     1083.36     1091.11     20.38 o
   9   1   3        9.93       17.61     13.28 o
  10   1   3      159.82      161.75     11.96 o
  11   1   3       20.86       25.39      7.52 o
 -13   2   3     2212.87     2270.66     35.49 o
 -12   2   3      261.84      274.69     11.32 o
 -11   2   3     1027.76     1030.87     24.63 o
 -10   2   3      477.87      459.81      9.63 o
  -9   2   3       24.06       34.85      3.34 o
  -8   2   3     1670.98     1641.94     17.81 o
  -7   2   3       14.90       15.42      1.79 o
  -6   2   3    10178.47     9657.36     57.95 o
  -5   2   3       20.82       24.05      2.74 o
  -4   2   3     8914.58     8584.50     72.25 o
  -3   2   3     5622.25     5588.49     48.56 o
  -2   2   3    10253.23    10500.88     73.79 o
  -1   2   3    12860.52    12480.76     85.76 o
   0   2   3     3496.57     3644.30     40.86 o
   1   2   3     5733.81     5704.30     64.32 o
   2   2   3      461.67      540.60      8.15 o
   3   2   3     6643.65     6978.44     52.46 o
   4   2   3     6438.81     6510.18     43.99 o
   5   2   3       62.50       76.27      3.73 o
   6   2   3     4220.93     4137.81     38.12 o
   7   2   3       11.43        9.69      2.62 o
   8   2   3      210.70      245.80      9.83 o
   9   2   3      723.08      727.07     17.45 o
  10   2   3       69.10       80.36     11.25 o
  11   2   3       11.74       12.97      9.63 o
 -13   3   3        2.90        7.80      5.65 o
 -12   3   3     1959.17     1949.48     38.58 o
 -11   3   3        7.11        5.55      3.49 o
 -10   3   3       44.17       36.72      4.54 o
  -9   3   3     1325.64     1326.96     20.13 o
  -8   3   3      977.52      921.26     13.95 o
  -7   3   3     2777.93     2740.66     26.85 o
  -6   3   3     1587.61     1654.34     19.75 o
  -5   3   3     6354.02     6069.34     55.07 o
  -4   3   3     1623.54     1559.77     18.92 o
  -3   3   3    19996.48    19250.24    151.82 o
  -2   3   3    67784.12    50240.04    571.48 o
  -1   3   3      261.28      278.49      5.17 o
   0   3   3       45.72       29.88      1.95 o
   1   3   3     3013.33     2979.77     30.12 o
   2   3   3       11.72        7.08      2.26 o
   3   3   3      709.23      696.65     12.34 o
   4   3   3     4256.43     4496.13     54.04 o
   5   3   3     1854.92     1764.57     27.08 o
   6   3   3      344.24      358.47      8.98 o
   7   3   3     1145.86     1126.83     17.36 o
   8   3   3      960.29     1052.53     17.50 o
   9   3   3       27.11       26.03      5.10 o
  10   3   3      981.15      973.14     26.54 o
  11   3   3        0.92        1.80      7.60 o
 -13   4   3      573.39      560.13     21.29 o
 -12   4   3        3.44       -1.78      4.82 o
 -11   4   3      648.97      677.11     24.79 o
 -10   4   3      302.17      292.07     13.49 o
  -9   4   3      235.08      229.07      7.32 o
  -8   4   3     1157.53     1191.69     16.45 o
  -7   4   3     3115.64     3046.61     34.40 o
  -6   4   3     4770.91     4879.43     59.47 o
  -5   4   3        1.37        2.02      1.68 o
  -4   4   3     4149.04     4068.68     39.48 o
  -3   4   3    26082.68    24992.27    268.83 o
  -2   4   3     2734.54     2734.94     27.29 o
  -1   4   3      738.43      692.83     11.35 o
   0   4   3     1448.52     1711.84     14.33 o
   1   4   3      815.66      947.35     10.98 o
   2   4   3     1612.02     1497.62     33.38 o
   3   4   3     1423.20     1332.97     19.24 o
   4   4   3     3682.98     3617.78     47.80 o
   5   4   3      483.74      434.85     17.17 o
   6   4   3      930.36      960.25     18.10 o
   7   4   3     4478.32     4356.34     46.50 o
   8   4   3       25.67       30.78      4.25 o
   9   4   3     2049.83     2107.07     32.99 o
  10   4   3        3.37        7.89      4.73 o
 -12   5   3      686.81      705.21     23.34 o
 -11   5   3      135.14      113.60     10.42 o
 -10   5   3       41.40       45.24      7.19 o
  -9   5   3      103.74      118.58      7.01 o
  -8   5   3      343.97      368.04     10.54 o
  -7   5   3     2346.39     2440.59     37.14 o
  -6   5   3     2796.76     2960.45     35.96 o
  -5   5   3     3116.46     3039.77     33.18 o
  -4   5   3      201.57      211.52      6.53 o
  -3   5   3      508.71      550.32     10.28 o
  -2   5   3     7095.73     7088.60     53.80 o
  -1   5   3     1832.30     1643.68     16.65 o
   0   5   3     1602.30     1684.89     16.18 o
   1   5   3       82.14       90.27      3.42 o
   2   5   3       17.50       29.38      5.38 o
   3   5   3       26.62       25.97      4.22 o
   4   5   3        0.35       -1.06      2.24 o
   5   5   3     2834.67     2755.01     34.57 o
   6   5   3       87.76       93.40      6.62 o
   7   5   3      138.01      147.72      7.02 o
   8   5   3      251.59      239.20     12.33 o
   9   5   3        3.95        3.92      3.45 o
  10   5   3      115.14      102.71     13.87 o
 -12   6   3       66.45       51.44      8.53 o
 -11   6   3       28.40       29.90      6.82 o
 -10   6   3      780.90      795.69     23.44 o
  -9   6   3      509.11      498.60     17.72 o
  -8   6   3       94.82      102.59      6.31 o
  -7   6   3        2.81       10.60      2.83 o
  -6   6   3       17.90       16.74      3.07 o
  -5   6   3      372.99      356.64     17.31 o
  -4   6   3      328.48      341.05     10.73 o
  -3   6   3      750.58      834.51     13.79 o
  -2   6   3        0.61        1.54      1.42 o
  -1   6   3        5.53        1.20      1.30 o
   0   6   3        2.48        1.16      1.51 o
   1   6   3       87.31      141.88      6.44 o
   2   6   3       35.03       41.17      4.13 o
   3   6   3      210.10      182.02      7.47 o
   4   6   3       90.88       92.26      6.16 o
   5   6   3     3158.28     3099.95     38.57 o
   6   6   3      190.92      182.05      8.78 o
   7   6   3       58.25       60.41      6.31 o
   8   6   3      422.19      400.95     11.69 o
   9   6   3        1.27       -0.06      3.88 o
  10   6   3        2.74        3.66      5.77 o
 -12   7   3      435.27      386.17     25.45 o
 -11   7   3      203.99      184.02     13.18 o
 -10   7   3     1051.95     1124.31     29.11 o
  -9   7   3        1.08       -2.49      3.84 o
  -8   7   3      334.60      359.23     14.89 o
  -7   7   3      978.98      991.72     38.61 o
  -6   7   3        8.44        7.23      3.02 o
  -5   7   3     1938.18     1920.95     30.92 o
  -4   7   3        1.26       -0.09      1.89 o
  -3   7   3      820.20      817.09     12.54 o
  -2   7   3      679.92      685.90     11.40 o
  -1   7   3      565.95      528.89      9.20 o
   0   7   3     1051.46     1008.56     13.00 o
   1   7   3      470.93      479.88     13.26 o
   2   7   3      399.02      375.87     11.01 o
   3   7   3      428.26      419.17     20.96 o
   4   7   3      172.17      178.01     10.13 o
   5   7   3      572.78      526.49     14.34 o
   6   7   3     1038.34     1049.81     31.61 o
   7   7   3     1604.32     1686.86     29.01 o
   8   7   3      216.58      211.69     10.68 o
   9   7   3        0.79        5.21      4.36 o
 -11   8   3        9.17        1.94      5.03 o
 -10   8   3      557.45      545.71     21.70 o
  -9   8   3      856.70      857.77     24.85 o
  -8   8   3      386.30      390.01     16.04 o
  -7   8   3      585.73      563.40     23.22 o
  -6   8   3       73.52       75.97      5.74 o
  -5   8   3      211.91      210.65      9.76 o
  -4   8   3     3816.94     3813.68     36.13 o
  -3   8   3     5786.18     5661.72     64.71 o
  -2   8   3       73.94       70.86      4.18 o
  -1   8   3     5463.98     5474.83     45.91 o
   0   8   3     1241.12     1336.65     19.93 o
   1   8   3      184.07      172.53     10.89 o
   2   8   3     3063.96     3119.63     66.68 o
   3   8   3     1418.64     1395.21     23.55 o
   4   8   3     3990.07     3835.71     45.99 o
   5   8   3      151.53      151.21     10.04 o
   6   8   3      341.46      347.62     12.70 o
   7   8   3       62.85       66.80      7.30 o
   8   8   3       83.04       77.66      8.05 o
   9   8   3     1397.78     1454.87     46.42 o
 -10   9   3       48.64       46.43      8.34 o
  -9   9   3      379.72      366.10     16.92 o
  -8   9   3       39.54       45.89      7.79 o
  -7   9   3      756.23      737.91     29.72 o
  -6   9   3        2.35        5.35      3.07 o
  -5   9   3     1311.82     1319.82     18.95 o
  -4   9   3     1254.07     1302.36     18.41 o
  -3   9   3       99.06       83.79      4.89 o
  -2   9   3     1197.51     1152.07     16.42 o
  -1   9   3      721.66      717.16     12.29 o
   0   9   3     1593.83     1574.66     23.11 o
   1   9   3      285.94      294.95     15.59 o
   2   9   3     1718.05     1727.45     43.13 o
   3   9   3      916.38      922.26     23.59 o
   4   9   3      828.66      826.99     23.07 o
   5   9   3     3859.04     3818.42     57.76 o
   6   9   3      332.00      370.72     13.74 o
   7   9   3      976.10      972.11     22.95 o
   8   9   3     1367.43     1382.69     28.78 o
 -10  10   3       87.05      101.32     23.84 o
  -9  10   3       43.93       41.81      8.68 o
  -8  10   3       39.10       44.47      7.82 o
  -7  10   3        8.59        5.98      8.04 o
  -6  10   3      291.61      260.71     13.17 o
  -5  10   3      312.33      333.21      9.62 o
  -4  10   3      366.12      374.91     11.20 o
  -3  10   3     1034.71     1015.72     16.83 o
  -2  10   3      175.20      191.71      7.05 o
  -1  10   3      297.98      302.89     10.88 o
   0  10   3      679.47      663.84     37.17 o
   1  10   3       18.53       21.11      5.25 o
   2  10   3       19.14       16.95      5.18 o
   3  10   3       46.21       44.78      7.39 o
   4  10   3     1353.59     1410.40     32.28 o
   5  10   3       62.28       62.67      8.72 o
   6  10   3     1186.24     1132.35     30.15 o
   7  10   3      898.18      905.14     29.98 o
  -9  11   3       61.34       65.69     12.43 o
  -8  11   3      124.58      129.91     11.95 o
  -7  11   3       44.59       54.59     11.48 o
  -6  11   3      545.98      565.43     20.09 o
  -5  11   3      100.28      120.07     10.10 o
  -4  11   3     1511.38     1487.39     21.61 o
  -3  11   3        4.71        9.75      3.24 o
  -2  11   3      287.60      306.45     12.05 o
  -1  11   3       54.50       53.32      5.66 o
   0  11   3      800.66      780.13     43.10 o
   1  11   3      174.47      167.48     26.17 o
   2  11   3      582.91      524.89     18.72 o
   3  11   3       43.14       32.28      6.97 o
   4  11   3      670.29      634.57     21.83 o
   5  11   3       55.87       45.06      8.30 o
   6  11   3      173.65      158.10     13.20 o
  -7  12   3       93.25       91.88     13.61 o
  -6  12   3        4.81        3.36      5.26 o
  -5  12   3      296.22      324.69     17.29 o
  -4  12   3       89.29       97.63      7.62 o
  -3  12   3      247.02      248.87     10.62 o
  -2  12   3      306.48      291.07     11.24 o
  -1  12   3      117.19      124.85     11.38 o
   0  12   3        3.79        1.16      4.50 o
   1  12   3      371.45      366.36     23.53 o
   2  12   3       80.54       69.83      9.03 o
   3  12   3       52.29       45.42     10.04 o
   4  12   3      304.91      309.98     22.73 o
   5  12   3       42.45       41.19      8.89 o
  -6  13   3       16.89       15.53      6.45 o
  -5  13   3        2.12       -1.92      4.85 o
  -4  13   3      267.50      239.34     19.98 o
  -3  13   3      248.05      277.13     14.22 o
  -2  13   3      268.18      280.90     14.51 o
  -1  13   3      169.86      168.35     12.24 o
   0  13   3       49.03       56.93      8.50 o
   1  13   3      214.53      237.03     13.89 o
   2  13   3      223.83      235.38     14.17 o
   3  13   3      273.48      276.48     23.07 o
  -2  14   3       17.36       15.15      9.81 o
  -1  14   3      636.67      634.95     22.08 o
   0  14   3       97.77       96.32     10.66 o
 -13   0   4      696.65      747.96     22.97 o
 -12   0   4     2332.43     2441.68     42.95 o
 -11   0   4       45.01       46.93      6.75 o
 -10   0   4       60.19       41.55      6.21 o
  -9   0   4     9934.43     9557.05    106.80 o
  -8   0   4     8468.73     8248.52     92.63 o
  -7   0   4    15826.21    15257.61    155.82 o
  -6   0   4     2599.21     2415.02     27.38 o
  -5   0   4      179.24      151.49      6.11 o
  -4   0   4     3918.80     3876.07     62.78 o
  -2   0   4     5581.07     5541.48     81.78 o
  -1   0   4     1941.02     2342.90     39.14 o
   0   0   4    14028.95    13192.43    179.29 o
   1   0   4     1972.20     1895.20     23.57 o
   2   0   4     6937.22     6997.15    140.99 o
   3   0   4     2825.19     2957.68     38.01 o
   4   0   4    13509.31    13620.90    172.10 o
   5   0   4      665.81      654.28     12.02 o
   6   0   4       63.45       42.63      5.34 o
   7   0   4      890.29      884.41     32.16 o
   8   0   4      418.26      432.50     23.32 o
   9   0   4     2674.06     2619.07     66.27 o
  10   0   4      914.45     1020.03     40.33 o
 -13   1   4        1.82        0.08      3.73 o
 -12   1   4       76.81       96.41      6.52 o
 -11   1   4      848.07      807.14     15.36 o
 -10   1   4     6125.24     6037.56     53.59 o
  -9   1   4        1.59        0.80      2.04 o
  -8   1   4     1796.76     1757.26     21.03 o
  -7   1   4      755.57      696.29     10.23 o
  -6   1   4     1018.36     1050.89     12.33 o
  -5   1   4     4663.29     4473.00     37.00 o
  -4   1   4     4094.15     4234.68     34.20 o
  -3   1   4     1542.65     1608.78     18.15 o
  -2   1   4       11.57       11.44      1.97 o
  -1   1   4     1815.22     1776.30     22.29 o
   0   1   4     6849.14     6765.73     49.31 o
   1   1   4     1455.02     1490.80     12.61 o
   2   1   4    13071.00    13304.88    114.28 o
   3   1   4     3674.51     4056.89     27.01 o
   4   1   4     1768.67     1864.57     15.31 o
   5   1   4     4098.44     4140.82     35.90 o
   6   1   4      255.55      267.22      9.12 o
   7   1   4      619.29      606.30     14.56 o
   8   1   4      100.44      119.24     10.02 o
   9   1   4      451.90      475.72     38.53 o
  10   1   4      844.03      807.90     25.40 o
 -13   2   4      195.01      200.69     10.57 o
 -12   2   4      644.48      664.17     17.20 o
 -11   2   4       49.63       53.57      4.91 o
 -10   2   4     1444.55     1397.78     20.04 o
  -9   2   4        8.85       10.67      2.69 o
  -8   2   4      727.38      675.32     10.65 o
  -7   2   4     1698.11     1715.60     17.73 o
  -6   2   4     1381.57     1346.90     18.79 o
  -5   2   4     2352.98     2527.32     27.68 o
  -4   2   4      110.37      124.56      4.70 o
  -3   2   4     5551.08     5764.47     43.16 o
  -2   2   4       29.69       18.16      2.25 o
  -1   2   4     1184.56     1151.12     11.56 o
   0   2   4       88.97       78.47      3.64 o
   1   2   4      121.34       87.69      2.29 o
   2   2   4     2925.29     2908.95     35.37 o
   3   2   4     1302.06     1442.53     23.30 o
   4   2   4      420.48      370.43      9.61 o
   5   2   4       65.20       65.77      5.87 o
   6   2   4      191.20      215.61      9.63 o
   7   2   4      217.37      235.20     13.28 o
   8   2   4     1173.05     1119.60     21.75 o
   9   2   4       40.68       56.60      8.43 o
  10   2   4      892.96      896.38     26.72 o
 -13   3   4        0.12        7.33      6.29 o
 -12   3   4      137.17      131.88     13.92 o
 -11   3   4      149.14      141.34      8.03 o
 -10   3   4       60.46       61.66      5.79 o
  -9   3   4        8.85        7.53      2.73 o
  -8   3   4        9.84       14.24      2.63 o
  -7   3   4      262.23      241.37      7.92 o
  -6   3   4      196.44      187.26      6.64 o
  -5   3   4     3076.27     3416.06     35.22 o
  -4   3   4      252.41      279.00      7.15 o
  -3   3   4      446.76      501.23      6.94 o
  -2   3   4     2514.41     2754.34     23.12 o
  -1   3   4      589.60      632.35     10.63 o
   0   3   4     2995.54     3028.91     25.58 o
   1   3   4       58.14       56.29      2.83 o
   2   3   4      469.39      519.08     10.44 o
   3   3   4     1360.47     1352.94     19.19 o
   4   3   4     2319.78     2355.78     28.73 o
   5   3   4      288.86      299.77     12.89 o
   6   3   4       25.12       34.14      8.58 o
   7   3   4      588.93      589.33     12.66 o
   8   3   4      336.11      341.79     13.07 o
   9   3   4        0.88        2.03      4.30 o
  10   3   4       23.89       15.90      6.59 o
 -13   4   4       36.33       45.98      8.44 o
 -12   4   4       21.82       12.50      5.49 o
 -11   4   4      180.13      176.18     11.30 o
 -10   4   4       87.85       89.74      6.68 o
  -9   4   4     3222.64     3136.02     32.26 o
  -8   4   4       42.14       40.39      4.38 o
  -7   4   4      220.00      283.95      8.72 o
  -6   4   4      537.81      532.42     18.22 o
  -5   4   4     1112.65     1190.61     17.37 o
  -4   4   4     2615.48     2648.59     28.79 o
  -3   4   4      738.20      750.43     12.05 o
  -2   4   4      907.34      939.83     14.32 o
  -1   4   4     2984.00     3012.08     40.48 o
   0   4   4      561.07      553.61      7.31 o
   1   4   4     4219.52     4119.82     36.65 o
   2   4   4     1061.51     1192.76     17.85 o
   3   4   4     2388.64     2437.41     29.43 o
   4   4   4      854.38      821.15     15.64 o
   5   4   4      902.88      904.22     17.19 o
   6   4   4     1256.30     1193.48     18.30 o
   7   4   4     1313.74     1356.40     20.56 o
   8   4   4       50.13       47.01      6.08 o
   9   4   4      341.39      350.38     13.51 o
  10   4   4       11.49        6.04      4.82 o
 -13   5   4      115.82      112.41     15.59 o
 -12   5   4      165.19      166.87     14.79 o
 -11   5   4      927.69      970.36     26.53 o
 -10   5   4      156.01      161.59      8.39 o
  -9   5   4      997.27      930.33     15.34 o
  -8   5   4       99.85       84.08      5.80 o
  -7   5   4     4273.42     4139.86     44.25 o
  -6   5   4     1487.02     1537.61     21.83 o
  -5   5   4      128.88      146.96      6.06 o
  -4   5   4     1730.66     1781.97     22.41 o
  -3   5   4     3103.97     3056.46     31.93 o
  -2   5   4    12590.55    12630.48     90.64 o
  -1   5   4    11764.51    11611.94     74.74 o
   0   5   4       18.45       41.58      2.21 o
   1   5   4      292.08      291.70      5.92 o
   2   5   4     5018.12     5090.07     50.95 o
   3   5   4     7943.94     7650.80     71.80 o
   4   5   4     1764.72     1674.47     24.75 o
   5   5   4       61.53       62.96      5.58 o
   6   5   4      465.37      463.71     13.28 o
   7   5   4      540.57      542.60     12.90 o
   8   5   4      525.12      504.11     13.20 o
   9   5   4     1453.68     1475.73     28.17 o
 -12   6   4       72.99       73.89     12.53 o
 -11   6   4     1071.14     1114.51     29.27 o
 -10   6   4       80.62       81.31      9.13 o
  -9   6   4     4892.28     4810.88     52.70 o
  -8   6   4      185.16      176.16      8.72 o
  -7   6   4      251.66      220.00      8.28 o
  -6   6   4     6110.57     5951.05     58.27 o
  -5   6   4      533.85      515.35     11.54 o
  -4   6   4     5552.52     5502.63     52.80 o
  -3   6   4     1445.02     1511.91     21.00 o
  -2   6   4     1422.64     1396.06     16.35 o
  -1   6   4     1344.82     1343.54     13.84 o
   0   6   4        0.54        1.99      1.20 o
   1   6   4    18054.80    17524.35    146.40 o
   2   6   4       16.03       24.32      4.68 o
   3   6   4     1246.49     1268.11     20.97 o
   4   6   4     1162.71     1142.08     33.20 o
   5   6   4     2333.50     2300.02     32.36 o
   6   6   4     1476.08     1392.64     24.74 o
   7   6   4      311.12      290.95     11.53 o
   8   6   4      759.19      804.93     17.09 o
   9   6   4      134.07      133.88     12.39 o
 -12   7   4       10.61        4.18      5.96 o
 -11   7   4      463.49      439.36     31.95 o
 -10   7   4      667.94      660.79     21.81 o
  -9   7   4      927.14      903.54     24.70 o
  -8   7   4     4035.64     4046.97     46.24 o
  -7   7   4     3919.84     3894.63     53.06 o
  -6   7   4     1134.63     1181.73     32.35 o
  -5   7   4      196.27      196.21     14.41 o
  -4   7   4     2293.51     2184.51     27.43 o
  -3   7   4       15.26       17.40      2.44 o
  -2   7   4     1392.07     1361.61     16.78 o
  -1   7   4     7561.56     7335.14     73.24 o
   0   7   4       58.80       66.52      3.91 o
   1   7   4       19.30       14.47      3.49 o
   2   7   4     1998.12     2013.66     28.10 o
   3   7   4     5106.07     4978.85     53.75 o
   4   7   4     2734.37     2773.50     36.69 o
   5   7   4        5.61        5.26      3.52 o
   6   7   4      313.11      331.55     12.33 o
   7   7   4        4.66        2.09      3.68 o
   8   7   4       95.34      112.98      7.70 o
   9   7   4      840.14      850.61     22.00 o
 -11   8   4      428.45      456.58     19.65 o
 -10   8   4        0.01        2.55      4.67 o
  -9   8   4     1601.75     1515.51     33.73 o
  -8   8   4      234.34      232.50     13.66 o
  -7   8   4       70.09       76.39      7.86 o
  -6   8   4     1634.75     1690.47     43.70 o
  -5   8   4      555.03      577.33     19.49 o
  -4   8   4        9.49        9.59      2.89 o
  -3   8   4      998.80      962.50     14.60 o
  -2   8   4       18.52       24.02      2.99 o
  -1   8   4      178.96      167.62      6.93 o
   0   8   4      437.35      439.77     14.52 o
   1   8   4     2211.57     2214.99     37.21 o
   2   8   4      118.51      118.03      7.18 o
   3   8   4      505.54      528.57     14.19 o
   4   8   4      564.08      531.47     14.88 o
   5   8   4        5.11        6.12      3.85 o
   6   8   4      301.80      309.39     12.38 o
   7   8   4       45.57       50.00      6.90 o
   8   8   4       27.23       10.58      5.91 o
 -11   9   4       72.99       78.34     21.60 o
 -10   9   4        7.50        8.22      5.65 o
  -9   9   4      124.33      143.57     11.82 o
  -8   9   4       95.99       80.49      9.14 o
  -7   9   4      769.92      756.18     17.06 o
  -6   9   4        0.62       -0.56      2.80 o
  -5   9   4       50.98       47.99      4.52 o
  -4   9   4       80.97       96.58      5.48 o
  -3   9   4      391.47      400.98      9.66 o
  -2   9   4     1352.46     1317.23     21.37 o
  -1   9   4      580.22      601.71     27.64 o
   0   9   4       45.74       42.73      6.55 o
   1   9   4       12.14        5.43      6.52 o
   2   9   4      211.74      199.12     11.13 o
   3   9   4      262.73      243.29     10.33 o
   4   9   4      112.82      107.04     12.53 o
   5   9   4      192.20      207.19     10.50 o
   6   9   4      512.07      496.17     15.99 o
   7   9   4        5.15        0.98      4.45 o
 -10  10   4        2.97        5.59      6.41 o
  -9  10   4      382.40      366.14     17.69 o
  -8  10   4      564.18      560.45     45.08 o
  -7  10   4       92.59       94.48      9.70 o
  -6  10   4      124.12      117.02      6.62 o
  -5  10   4      175.67      179.56      7.53 o
  -4  10   4     1378.41     1403.35     24.21 o
  -3  10   4        2.15        0.31      2.42 o
  -2  10   4       97.51       95.05      6.59 o
  -1  10   4      130.40      118.97      9.17 o
   0  10   4        8.32        3.21      3.66 o
   1  10   4     1259.27     1232.06     28.28 o
   2  10   4        6.66        4.38      4.52 o
   3  10   4      995.83      991.08     26.36 o
   4  10   4      133.33      125.94     10.93 o
   5  10   4       53.98       51.18      8.50 o
   6  10   4       22.23       35.72      6.49 o
   7  10   4       17.91       25.70      7.45 o
  -9  11   4       82.11       82.44     10.69 o
  -8  11   4      922.14     1009.64     28.80 o
  -7  11   4      734.44      723.74     23.26 o
  -6  11   4       24.13        7.48     12.00 o
  -5  11   4     1533.61     1633.90     23.47 o
  -4  11   4      236.21      234.11      8.59 o
  -3  11   4     2043.73     2119.49     31.20 o
  -2  11   4       23.22       21.99      4.52 o
  -1  11   4      170.45      156.33     10.55 o
   0  11   4     2065.87     2022.00     38.63 o
   1  11   4      160.69      149.59     11.13 o
   2  11   4     1171.31     1184.84     29.45 o
   3  11   4       94.29      110.09     12.15 o
   4  11   4      197.15      181.96     17.65 o
   5  11   4      715.68      722.94     27.66 o
   6  11   4       28.73       31.64      7.84 o
  -7  12   4     1030.40     1137.08     30.52 o
  -6  12   4      288.71      301.96     15.47 o
  -5  12   4      119.57      120.91     10.59 o
  -4  12   4      378.29      383.35     13.04 o
  -3  12   4     1728.97     1688.37     28.19 o
  -2  12   4     2908.29     2983.32     50.17 o
  -1  12   4      628.82      623.07     20.71 o
   0  12   4      443.50      471.77     18.38 o
   1  12   4      639.74      604.32     28.79 o
   2  12   4      608.76      610.89     44.80 o
   3  12   4     1091.54     1106.93     30.31 o
   4  12   4      861.52      861.02     27.18 o
  -6  13   4      291.92      303.60     23.73 o
  -5  13   4     1123.02     1112.55     42.12 o
  -4  13   4      317.92      276.71     14.69 o
  -3  13   4      102.09      117.52     15.64 o
  -2  13   4      107.82       92.07     10.01 o
  -1  13   4       81.36       83.38     18.85 o
   0  13   4     1916.72     1948.52     51.86 o
   1  13   4        2.95        5.73      5.70 o
   2  13   4     1508.47     1514.82     36.39 o
 -14   1   5       39.06       38.04      6.33 o
 -13   1   5      714.36      760.82     18.41 o
 -12   1   5       33.63       39.35      4.83 o
 -11   1   5      105.34      101.15      6.28 o
 -10   1   5      984.62     1005.19     16.74 o
  -9   1   5      419.16      405.44     11.48 o
  -8   1   5      204.55      200.68      5.98 o
  -7   1   5      362.29      370.51      7.57 o
  -6   1   5     2459.21     2351.32     24.05 o
  -5   1   5      446.34      485.00     11.97 o
  -4   1   5      282.92      291.57      6.23 o
  -3   1   5     1003.05      897.72     21.78 o
  -2   1   5     6228.05     6176.54     65.21 o
  -1   1   5      125.22      192.48      6.17 o
   0   1   5     1933.08     2020.02     18.80 o
   1   1   5      646.79      636.60      7.64 o
   2   1   5        8.51       13.47      1.55 o
   3   1   5      405.63      397.54      5.88 o
   4   1   5      885.99      865.54     11.13 o
   5   1   5      547.31      535.21     10.40 o
   6   1   5     2319.57     2330.14     31.48 o
   7   1   5       26.91       44.75      7.02 o
   8   1   5        7.84        4.77      5.14 o
   9   1   5      286.12      272.25     14.93 o
  10   1   5      163.53      193.61     14.17 o
 -13   2   5        1.74        4.30      4.24 o
 -12   2   5      454.29      458.10     19.15 o
 -11   2   5     2170.46     2130.35     27.25 o
 -10   2   5        0.95        4.27      2.79 o
  -9   2   5     5096.07     5104.31     45.08 o
  -8   2   5        0.74        1.20      1.97 o
  -7   2   5      274.18      309.36     11.26 o
  -6   2   5     1155.39     1181.38     17.72 o
  -5   2   5     1072.86     1061.37     15.85 o
  -4   2   5    16816.98    16014.03    112.45 o
  -3   2   5       81.99      104.88      3.11 o
  -2   2   5     1124.85     1034.01     11.54 o
  -1   2   5     1128.63     1046.24     11.53 o
   0   2   5     1612.04     1807.25     17.49 o
   1   2   5    11065.47    11061.82     91.69 o
   2   2   5        1.80        4.01      1.22 o
   3   2   5     3343.93     3334.34     35.57 o
   4   2   5     1560.81     1609.98     29.52 o
   5   2   5     1349.00     1380.71     18.45 o
   6   2   5     1838.15     1840.77     27.57 o
   7   2   5     1050.04     1062.02     26.08 o
   8   2   5     4373.54     4280.60     64.72 o
   9   2   5      227.89      238.10     25.40 o
 -13   3   5     1808.22     1843.00     39.67 o
 -12   3   5      888.29      861.72     19.60 o
 -11   3   5       65.34       76.81      6.68 o
 -10   3   5     2658.41     2629.63     29.71 o
  -9   3   5      246.68      254.59      7.96 o
  -8   3   5      783.78      793.01     13.42 o
  -7   3   5        2.46        2.90      2.02 o
  -6   3   5      617.77      520.25     11.21 o
  -5   3   5     6303.48     6435.06     72.35 o
  -4   3   5     3844.13     4000.65     39.43 o
  -3   3   5    15772.93    15284.30    106.61 o
  -2   3   5     5865.42     5717.99     43.54 o
  -1   3   5     4562.02     4587.37     36.87 o
   0   3   5     3601.44     3416.21     29.03 o
   1   3   5      910.72      900.39      9.40 o
   2   3   5     5397.93     5587.90     53.45 o
   3   3   5      781.27      809.56     14.66 o
   4   3   5     2873.12     2772.47     33.05 o
   5   3   5     1596.73     1608.95     20.98 o
   6   3   5     1305.96     1329.68     19.38 o
   7   3   5     2468.01     2412.41     34.62 o
   8   3   5        2.33       13.85      4.67 o
   9   3   5      686.11      610.06     31.57 o
 -13   4   5      175.97      173.54     17.29 o
 -12   4   5     1125.46     1117.97     31.75 o
 -11   4   5     1260.52     1261.89     23.41 o
 -10   4   5      205.64      183.05      8.04 o
  -9   4   5        9.99        6.06      2.56 o
  -8   4   5      585.71      613.08     18.98 o
  -7   4   5     1209.19     1170.46     19.03 o
  -6   4   5        9.16       17.17      6.63 o
  -5   4   5     9056.51     8876.72     78.28 o
  -4   4   5    13620.54    13738.81    113.78 o
  -3   4   5      272.87      300.77      5.96 o
  -2   4   5    18792.41    18299.84    126.50 o
  -1   4   5     4210.01     3860.74     28.63 o
   0   4   5     3694.05     3717.94     31.73 o
   1   4   5     4882.99     4942.64     48.67 o
   2   4   5        0.13       -0.49      1.89 o
   3   4   5       36.36       36.63      4.07 o
   4   4   5      132.00      141.52      6.84 o
   5   4   5      805.05      767.45     16.26 o
   6   4   5      857.37      877.91     15.91 o
   7   4   5      556.55      612.02     13.81 o
   8   4   5     1569.90     1552.06     28.13 o
   9   4   5      322.48      329.24     13.51 o
 -13   5   5       84.97       73.36     10.28 o
 -12   5   5      302.78      269.95     14.89 o
 -11   5   5      273.98      288.64     14.58 o
 -10   5   5     1075.02     1152.91     26.50 o
  -9   5   5      126.60      117.09      8.94 o
  -8   5   5        1.10       39.45     36.04 o
  -7   5   5        3.89        7.76      5.52 o
  -6   5   5     1107.53     1125.24     18.31 o
  -5   5   5      758.01      807.15     14.56 o
  -4   5   5     2758.78     2798.14     31.16 o
  -3   5   5     8009.40     7879.72     69.44 o
  -2   5   5     1264.65     1201.23     12.82 o
  -1   5   5       20.69       25.94      2.30 o
   0   5   5     7418.38     7369.40     57.02 o
   1   5   5      316.25      333.91      9.39 o
   2   5   5      552.67      579.26     12.98 o
   3   5   5      839.27      812.58     16.11 o
   4   5   5      708.14      657.94     17.05 o
   5   5   5        4.38        5.58      3.50 o
   6   5   5      170.84      177.74      8.83 o
   7   5   5      756.24      766.52     15.90 o
   8   5   5        1.20        2.17      4.19 o
   9   5   5      145.03      160.75     10.58 o
 -12   6   5       13.77       14.32      7.14 o
 -11   6   5        6.17        5.58      5.78 o
 -10   6   5      317.03      321.21     12.54 o
  -9   6   5      307.34      286.99     10.41 o
  -8   6   5      268.44      258.79     11.73 o
  -7   6   5       25.92       33.03      5.04 o
  -6   6   5       51.27       56.45      4.88 o
  -5   6   5      295.33      293.93      8.86 o
  -4   6   5       14.51       30.95      3.63 o
  -3   6   5      526.99      497.30     10.65 o
  -2   6   5     6233.52     6340.24     45.24 o
  -1   6   5     1499.10     1494.73     15.08 o
   0   6   5      719.34      737.59     11.30 o
   1   6   5      318.40      313.94      9.61 o
   2   6   5       19.03       26.76      4.00 o
   3   6   5      356.91      366.69     16.77 o
   4   6   5      107.57       92.17      7.15 o
   5   6   5      758.73      790.06     19.48 o
   6   6   5      112.24      108.91     10.84 o
   7   6   5      201.92      205.99     10.25 o
   8   6   5       10.86        9.15      3.85 o
 -12   7   5       73.23       79.76     10.41 o
 -11   7   5       66.97       69.38      9.53 o
 -10   7   5     1153.58     1173.19     29.57 o
  -9   7   5      192.89      177.38     12.75 o
  -8   7   5      118.39      138.33     12.43 o
  -7   7   5      134.51      114.28      8.36 o
  -6   7   5     2611.52     2721.73     76.09 o
  -5   7   5     2542.95     2509.66     31.24 o
  -4   7   5      222.64      227.88      8.08 o
  -3   7   5     4369.88     4405.54     39.47 o
  -2   7   5       12.87        9.96      2.17 o
  -1   7   5      410.14      411.75      9.55 o
   0   7   5       31.13       40.44      7.47 o
   1   7   5      386.21      361.18     10.92 o
   2   7   5     2696.15     2711.03     38.40 o
   3   7   5        2.26        4.54      6.64 o
   4   7   5        6.14       12.80      3.96 o
   5   7   5       44.94       31.05      6.02 o
   6   7   5       50.70       48.68      6.31 o
   7   7   5      824.79      768.99     19.66 o
   8   7   5       57.32       51.97      6.20 o
 -11   8   5       34.73       38.76      7.89 o
 -10   8   5       88.90       99.12     10.33 o
  -9   8   5     1511.18     1502.26    105.03 o
  -8   8   5      322.61      335.42     14.22 o
  -7   8   5     1751.91     1762.15     27.06 o
  -6   8   5       71.86       77.17     13.56 o
  -5   8   5      851.09      804.51     16.16 o
  -4   8   5       61.88       74.65      4.83 o
  -3   8   5      176.45      169.59      8.55 o
  -2   8   5     1472.27     1437.78     21.98 o
  -1   8   5     1001.19      967.76     17.08 o
   0   8   5      504.14      485.75     12.70 o
   1   8   5      361.01      353.28     11.18 o
   2   8   5      170.31      156.54     10.95 o
   3   8   5     1763.31     1703.05     38.50 o
   4   8   5     1109.69     1098.63     22.26 o
   5   8   5     1160.10     1212.11     31.09 o
   6   8   5     1005.14     1001.30     22.62 o
   7   8   5       70.18       61.19      7.59 o
 -11   9   5      191.00      191.80     14.58 o
 -10   9   5      993.63      962.13     27.98 o
  -9   9   5      102.97      116.47     15.80 o
  -8   9   5      229.55      206.83     10.98 o
  -7   9   5      190.07      171.10      8.59 o
  -6   9   5      775.18      804.84     22.57 o
  -5   9   5     1444.36     1369.82     19.97 o
  -4   9   5      740.05      693.17     13.27 o
  -3   9   5     1452.64     1488.57     23.81 o
  -2   9   5      175.35      161.79      7.58 o
  -1   9   5      144.24      135.86     10.20 o
   0   9   5     2041.79     1944.14     49.75 o
   1   9   5      411.56      390.46     15.39 o
   2   9   5      293.66      314.12     11.41 o
   3   9   5       14.30        7.95      3.83 o
   4   9   5      470.14      467.87     14.86 o
   5   9   5       54.80       64.24      8.51 o
   6   9   5      590.76      608.09     18.14 o
   7   9   5     1525.54     1589.33     31.20 o
 -10  10   5       54.45       66.37      9.82 o
  -9  10   5      319.88      316.17     16.39 o
  -8  10   5        0.20       -4.23      4.23 o
  -7  10   5      162.26      155.88      7.68 o
  -6  10   5       81.03       89.39      6.18 o
  -5  10   5      161.91      155.57      7.28 o
  -4  10   5     2121.29     2135.57     31.15 o
  -3  10   5      290.12      294.67     17.58 o
  -2  10   5     1467.82     1397.43     64.55 o
  -1  10   5       78.38       78.08      8.37 o
   0  10   5      346.84      370.62     36.55 o
   1  10   5      180.05      192.05     11.74 o
   2  10   5       30.19       37.14      9.38 o
   3  10   5       70.37       67.01     10.33 o
   4  10   5      170.49      173.00     10.25 o
   5  10   5       69.90       68.65      7.86 o
   6  10   5      160.10      158.26     11.10 o
  -9  11   5      145.07      162.80     13.51 o
  -8  11   5        0.46       10.55      6.19 o
  -7  11   5       33.30       52.39     22.71 o
  -6  11   5      521.14      533.94     13.34 o
  -5  11   5       91.08      104.77      7.93 o
  -4  11   5       22.17       44.52     19.28 o
  -3  11   5      640.15      625.76     21.22 o
  -2  11   5      139.46      141.31     10.84 o
  -1  11   5      480.27      478.75     18.04 o
   0  11   5      136.48      132.16     10.83 o
   1  11   5      141.74      124.48     10.98 o
   2  11   5      753.23      745.36     30.03 o
   3  11   5      292.33      269.01     15.00 o
   4  11   5        0.76       -0.68      5.41 o
   5  11   5        0.54       -2.70      5.40 o
  -7  12   5      493.84      494.83     19.96 o
  -6  12   5      153.38      155.61     11.92 o
  -5  12   5        1.63       -0.06      3.82 o
  -4  12   5       26.47       19.38      5.07 o
  -3  12   5      219.60      217.98     14.41 o
  -2  12   5        8.47        7.61      5.32 o
  -1  12   5       14.60       16.59      6.01 o
   0  12   5      362.81      341.00     16.51 o
   1  12   5        3.14       -2.20      4.63 o
   2  12   5        6.91       -2.81      4.72 o
   3  12   5        4.00        3.65      5.78 o
  -5  13   5      257.58      275.37     15.25 o
  -4  13   5       49.41       49.35      8.62 o
  -3  13   5       20.67       17.19      8.96 o
  -2  13   5       41.30       43.56      8.27 o
  -1  13   5      266.41      321.74     29.51 o
   0  13   5        2.39       -2.18      5.25 o
   1  13   5      508.64      469.86     20.16 o
 -14   0   6      685.18      715.41     24.00 o
 -13   0   6      181.25      134.25     11.29 o
 -12   0   6       59.69       61.90      9.84 o
 -11   0   6        3.02        3.09      3.72 o
 -10   0   6     1894.39     1877.49     34.69 o
  -9   0   6     3011.56     2890.50     96.89 o
  -8   0   6     2288.08     2376.21     42.60 o
  -7   0   6    10887.87    10555.69     92.75 o
  -6   0   6     1508.45     1596.28     21.90 o
  -5   0   6    21464.91    21238.17    292.35 o
  -4   0   6     9766.60     9663.63    141.68 o
  -3   0   6      315.94      319.38     13.15 o
  -2   0   6     3674.36     3931.50     64.78 o
  -1   0   6        4.62        5.50      2.72 o
   0   0   6     1671.42     1646.94     38.84 o
   1   0   6     4027.09     4125.85     47.29 o
   2   0   6     4009.63     4021.93     39.53 o
   3   0   6      783.16      721.50     14.00 o
   4   0   6       35.51       49.29      5.27 o
   5   0   6      495.36      499.38     23.84 o
   6   0   6      438.84      520.34     25.53 o
   7   0   6      944.87      906.09     35.86 o
   8   0   6      327.74      359.50     23.43 o
   9   0   6      560.12      557.28     30.72 o
 -14   1   6       45.29       47.80      5.96 o
 -13   1   6       10.89       12.12      4.70 o
 -12   1   6        2.39        0.62      2.77 o
 -11   1   6      667.34      699.14     14.63 o
 -10   1   6     1796.56     1699.77     23.13 o
  -9   1   6     7558.77     7477.66     55.95 o
  -8   1   6     2777.83     2864.95     26.86 o
  -7   1   6       52.32       59.67      7.31 o
  -6   1   6     6091.85     5835.06     48.09 o
  -5   1   6     8406.19     8319.09     63.47 o
  -4   1   6     1162.00     1234.07     17.11 o
  -3   1   6       82.26      119.71      5.89 o
  -2   1   6     1070.05     1142.57     34.24 o
  -1   1   6       60.78       42.08      3.58 o
   0   1   6     1296.80     1425.13     15.47 o
   1   1   6     9138.19     8932.67     58.86 o
   2   1   6     4765.43     5025.35     36.43 o
   3   1   6       74.28       79.23      4.21 o
   4   1   6     2428.11     2456.20     26.08 o
   5   1   6     1313.27     1323.67     22.03 o
   6   1   6      363.99      335.13     14.70 o
   7   1   6       80.10       83.21      9.32 o
   8   1   6       74.40       50.90      8.65 o
   9   1   6      111.59      112.47     12.77 o
 -13   2   6       28.41       29.62      5.63 o
 -12   2   6      225.17      213.32     10.03 o
 -11   2   6        0.82        2.03      3.19 o
 -10   2   6       19.87       19.12      3.48 o
  -9   2   6     1461.00     1424.16     19.81 o
  -8   2   6     2858.51     2870.11     29.95 o
  -7   2   6      193.92      175.16      7.05 o
  -6   2   6      560.85      557.28     11.81 o
  -5   2   6      564.57      602.63     14.49 o
  -4   2   6     1460.54     1394.47     13.60 o
  -3   2   6      968.67     1025.24     13.84 o
  -2   2   6       68.01       72.50      3.20 o
  -1   2   6     6906.78     6917.36     60.18 o
   0   2   6      375.64      392.00     13.27 o
   1   2   6     1739.73     1796.28     15.93 o
   2   2   6      135.04      130.19      5.76 o
   3   2   6     3220.54     3131.23     51.20 o
   4   2   6      292.78      293.66      8.08 o
   5   2   6     1755.58     1637.41     25.58 o
   6   2   6     2106.32     2057.84     30.61 o
   7   2   6        0.69        0.18      4.52 o
   8   2   6      311.20      283.08     15.27 o
   9   2   6      255.62      260.56     18.78 o
 -13   3   6       17.47       12.66      4.70 o
 -12   3   6      607.95      648.66     17.16 o
 -11   3   6      480.60      455.98     13.65 o
 -10   3   6      571.59      614.44     13.12 o
  -9   3   6       37.93       35.07      3.97 o
  -8   3   6      665.04      635.21     14.13 o
  -7   3   6     3471.03     3350.11     37.92 o
  -6   3   6      315.07      275.90      8.47 o
  -5   3   6      637.12      628.88     12.31 o
  -4   3   6      157.88      177.25      5.00 o
  -3   3   6     5529.03     5436.29     42.73 o
  -2   3   6     1511.71     1507.05     22.18 o
  -1   3   6      598.53      653.55      8.51 o
   0   3   6      162.11      195.02      4.36 o
   1   3   6     1003.14     1033.48     16.51 o
   2   3   6     3469.07     3316.60     36.69 o
   3   3   6      128.30      113.46      8.62 o
   4   3   6        0.01       -2.19      2.19 o
   5   3   6     1052.57      993.48     16.38 o
   6   3   6        0.05        0.48      3.10 o
   7   3   6      101.33       89.77      7.79 o
   8   3   6       38.17       24.58      7.68 o
   9   3   6      208.14      216.45     31.52 o
 -13   4   6       11.92       17.79      6.39 o
 -12   4   6     1142.19     1214.04     24.14 o
 -11   4   6        1.35        1.57      3.02 o
 -10   4   6     2657.51     2626.39     30.43 o
  -9   4   6       45.77       48.50      5.20 o
  -8   4   6      408.04      396.11     11.29 o
  -7   4   6      412.06      350.57     11.72 o
  -6   4   6      376.63      342.19      9.57 o
  -5   4   6     3160.29     3153.30     34.91 o
  -4   4   6      984.21     1007.85     12.34 o
  -3   4   6      411.02      420.44      8.35 o
  -2   4   6       23.98       25.04      2.77 o
  -1   4   6      767.60      742.61     10.92 o
   0   4   6     6042.52     5891.93     55.16 o
   1   4   6       18.52       23.67      3.73 o
   2   4   6      574.10      540.25     12.37 o
   3   4   6      106.31      107.13      6.25 o
   4   4   6     1934.77     1951.98     33.32 o
   5   4   6     2555.37     2536.22     33.98 o
   6   4   6      201.70      203.99      8.20 o
   7   4   6       31.73       36.49      5.81 o
   8   4   6       13.31        8.57      5.94 o
 -13   5   6      605.19      598.39     22.57 o
 -12   5   6      158.07      130.18     11.60 o
 -11   5   6      313.98      296.85     10.60 o
 -10   5   6       42.15       43.07      4.69 o
  -9   5   6      309.33      309.50     10.72 o
  -8   5   6      984.34      957.76     18.42 o
  -7   5   6      949.26      949.65     17.67 o
  -6   5   6     1537.24     1519.30     22.51 o
  -5   5   6     2333.17     2285.85     28.41 o
  -4   5   6      283.47      325.25      8.83 o
  -3   5   6     5840.46     5873.24     46.77 o
  -2   5   6     2227.24     2241.97     20.12 o
  -1   5   6       24.46       25.92      2.71 o
   0   5   6      195.65      186.89      7.22 o
   1   5   6     4201.17     4161.90     44.85 o
   2   5   6     5556.01     5576.18     66.03 o
   3   5   6      315.54      308.38     10.27 o
   4   5   6       12.91        8.38      3.39 o
   5   5   6      393.62      390.10     12.51 o
   6   5   6       78.65       81.81      7.13 o
   7   5   6      901.05      909.70     21.96 o
   8   5   6      260.04      258.20     12.33 o
 -12   6   6        4.31        3.61      5.31 o
 -11   6   6      513.87      515.50     12.85 o
 -10   6   6     1554.37     1523.71     26.53 o
  -9   6   6      827.33      812.95     17.91 o
  -8   6   6      353.41      350.00     11.19 o
  -7   6   6     1798.68     1828.60     26.67 o
  -6   6   6     2489.68     2389.60     30.74 o
  -5   6   6      248.63      256.20      8.59 o
  -4   6   6     3136.97     3147.17     35.34 o
  -3   6   6      185.47      199.63      5.32 o
  -2   6   6      924.76      918.66     11.60 o
  -1   6   6      168.68      179.88      7.31 o
   0   6   6     3519.35     3462.12     39.53 o
   1   6   6      648.18      648.13     14.51 o
   2   6   6     1806.23     1792.52     26.71 o
   3   6   6     3556.65     3475.75     42.14 o
   4   6   6      277.53      283.84     10.75 o
   5   6   6     1926.99     1995.99     39.87 o
   6   6   6       43.90       38.74      5.86 o
   7   6   6       69.34       62.14      6.26 o
   8   6   6      205.49      198.07     12.89 o
 -12   7   6        5.81       12.25      6.68 o
 -11   7   6      147.14      162.53     12.80 o
 -10   7   6      192.88      146.54      8.70 o
  -9   7   6       33.85       34.60      9.97 o
  -8   7   6     4842.17     4716.02     52.60 o
  -7   7   6       38.65       47.06      6.05 o
  -6   7   6      807.88      818.96     16.69 o
  -5   7   6     3907.84     3910.19     43.08 o
  -4   7   6      113.53      122.79      6.22 o
  -3   7   6      284.84      306.17      7.97 o
  -2   7   6       99.23      100.28      4.90 o
  -1   7   6       83.52       82.14      5.69 o
   0   7   6      436.30      456.08     12.27 o
   1   7   6     3514.32     3424.58    103.12 o
   2   7   6     3280.28     3291.73     40.98 o
   3   7   6      355.58      353.73     15.86 o
   4   7   6     1182.70     1141.65     22.57 o
   5   7   6      935.36      923.73     20.74 o
   6   7   6      243.73      255.87     11.64 o
   7   7   6      463.84      423.52     15.20 o
 -11   8   6       17.55       20.97      7.02 o
 -10   8   6      563.92      566.72     24.22 o
  -9   8   6       11.22        3.91      3.68 o
  -8   8   6      552.07      595.97     15.49 o
  -7   8   6     2014.28     2023.62     29.90 o
  -6   8   6     3077.79     3120.67     38.60 o
  -5   8   6      312.04      322.03     10.39 o
  -4   8   6      662.48      669.47     12.77 o
  -3   8   6       38.06       42.17      5.52 o
  -2   8   6      458.26      447.30     11.93 o
  -1   8   6     1086.99     1073.76     19.70 o
   0   8   6     1132.17     1155.52     20.94 o
   1   8   6        4.48        3.69      3.23 o
   2   8   6      557.82      552.45     15.01 o
   3   8   6      856.57      874.98     19.55 o
   4   8   6      520.66      499.82     15.27 o
   5   8   6      746.91      693.42     18.65 o
   6   8   6       22.19       19.39      5.49 o
   7   8   6       23.61       17.50      5.68 o
 -11   9   6      380.20      402.48     19.14 o
 -10   9   6        7.68        2.11      5.14 o
  -9   9   6       47.54       49.77      6.35 o
  -8   9   6      473.28      446.69     13.86 o
  -7   9   6      500.33      488.63     14.05 o
  -6   9   6      621.31      610.61     15.22 o
  -5   9   6      387.67      409.83     10.69 o
  -4   9   6      694.29      703.82     16.42 o
  -3   9   6     1336.64     1343.52     22.94 o
  -2   9   6     1201.07     1228.43     27.94 o
  -1   9   6      766.81      710.14     20.95 o
   0   9   6       42.22       39.55      6.57 o
   1   9   6      279.09      297.82     11.19 o
   2   9   6      269.55      257.24     14.02 o
   3   9   6      507.41      478.04     14.94 o
   4   9   6        0.60       -3.34      3.34 o
   5   9   6       34.85       43.62      6.81 o
   6   9   6      762.30      744.06     20.86 o
 -10  10   6       10.21       13.23      9.17 o
  -9  10   6     1173.68     1190.31     31.12 o
  -8  10   6      124.06      128.39      8.73 o
  -7  10   6      160.41      162.93      7.99 o
  -6  10   6        0.07       -1.75      2.77 o
  -5  10   6      219.75      216.47     13.61 o
  -4  10   6     1547.73     1599.05     26.82 o
  -3  10   6      102.15      112.08      9.90 o
  -2  10   6     1068.57     1083.88     41.46 o
  -1  10   6       16.91       18.18      5.57 o
   0  10   6       21.82        5.51      7.73 o
   1  10   6      819.01      836.97     24.34 o
   2  10   6       33.56       37.20      5.67 o
   3  10   6     1068.01     1027.18     23.05 o
   4  10   6      532.96      553.38     17.32 o
   5  10   6      213.26      212.06     11.79 o
  -8  11   6      435.73      468.06     19.37 o
  -7  11   6      156.97      165.73      8.58 o
  -6  11   6     1841.39     1898.48     31.38 o
  -5  11   6      781.89      775.94     18.85 o
  -4  11   6      345.56      370.68     12.93 o
  -3  11   6      911.84      905.48     44.80 o
  -2  11   6      253.77      252.50     13.87 o
  -1  11   6     1666.38     1643.26     35.93 o
   0  11   6      354.40      341.89     25.99 o
   1  11   6     1131.60     1170.00     30.47 o
   2  11   6      204.43      213.89     15.85 o
   3  11   6        0.19        4.72      5.13 o
   4  11   6      869.72      852.07     27.45 o
  -7  12   6     1005.31     1042.68     41.35 o
  -6  12   6      481.10      497.35     15.97 o
  -5  12   6       74.27       77.70      7.90 o
  -4  12   6      199.93      193.16     12.75 o
  -3  12   6       17.17       20.85      6.75 o
  -2  12   6      476.19      495.45     36.24 o
  -1  12   6        0.11       -2.79      4.70 o
   0  12   6     1283.77     1313.69     33.22 o
   1  12   6      261.56      266.59     15.45 o
   2  12   6      590.19      592.11     22.69 o
  -4  13   6       29.74       29.02      7.85 o
  -3  13   6       52.93       42.72      8.36 o
  -2  13   6        1.32        1.07      7.27 o
  -1  13   6      313.72      344.63     17.47 o
   0  13   6        4.40        0.46      5.50 o
 -14   1   7       38.55       30.05      6.17 o
 -13   1   7        4.84        2.90      3.54 o
 -12   1   7        4.40        0.94      2.93 o
 -11   1   7      802.77      808.97     29.24 o
 -10   1   7       58.00       62.96      5.17 o
  -9   1   7      945.59      967.63     16.21 o
  -8   1   7       32.92       27.44      3.58 o
  -7   1   7      626.63      708.08     12.59 o
  -6   1   7     4397.95     4388.21     39.23 o
  -5   1   7       29.72       19.79      3.11 o
  -4   1   7     1273.37     1196.34     29.64 o
  -3   1   7        2.08        1.79      2.16 o
  -2   1   7       76.99       68.62     16.46 o
  -1   1   7      198.04      199.94      9.23 o
   0   1   7     3085.97     3268.71     31.34 o
   1   1   7     1326.10     1342.58     13.92 o
   2   1   7       55.73       62.54      9.20 o
   3   1   7        2.08        4.53      2.17 o
   4   1   7        2.88        4.13      3.60 o
   5   1   7      280.25      275.59     13.42 o
   6   1   7     1042.99     1040.85     27.24 o
   7   1   7       10.00       10.59      6.37 o
   8   1   7      439.01      386.14     18.22 o
 -13   2   7     1701.75     1674.27     31.69 o
 -12   2   7      715.94      759.51     18.70 o
 -11   2   7      769.28      750.07     17.85 o
 -10   2   7      477.56      455.19     13.06 o
  -9   2   7     2619.66     2575.17     29.33 o
  -8   2   7      145.99      151.64     15.95 o
  -7   2   7       55.51       51.60      4.69 o
  -6   2   7     3223.94     3079.19     35.15 o
  -5   2   7     3712.22     3848.62     40.23 o
  -4   2   7     1616.55     1750.39     18.52 o
  -3   2   7     2248.35     2225.68     21.87 o
  -2   2   7     4792.84     4568.29     37.54 o
  -1   2   7      248.11      236.78      5.98 o
   0   2   7     3296.64     3327.25     26.39 o
   1   2   7     2115.31     2117.00     26.44 o
   2   2   7      163.35      164.15      8.11 o
   3   2   7      717.09      703.59     14.33 o
   4   2   7       52.17       51.16      5.29 o
   5   2   7     1541.65     1501.90     25.21 o
   6   2   7      898.65      926.11     40.51 o
   7   2   7      721.23      742.97     23.99 o
   8   2   7      597.99      555.62     21.81 o
 -13   3   7      804.22      806.57     20.18 o
 -12   3   7       26.25       26.40      5.50 o
 -11   3   7     3015.93     3142.53     58.70 o
 -10   3   7      216.67      211.52      8.09 o
  -9   3   7      163.10      173.12      7.11 o
  -8   3   7     1355.71     1332.20     21.94 o
  -7   3   7       38.00       43.72      4.47 o
  -6   3   7      750.03      743.80     14.56 o
  -5   3   7       42.55       55.59      4.32 o
  -4   3   7     1735.10     1701.77     18.15 o
  -3   3   7     1355.07     1461.82     18.90 o
  -2   3   7     3923.92     3978.81     33.73 o
  -1   3   7    11120.01    11241.77     73.35 o
   0   3   7     1254.74     1238.39     13.12 o
   1   3   7     1897.06     1941.58     25.72 o
   2   3   7     2255.03     2241.10     28.91 o
   3   3   7      534.70      537.96     12.87 o
   4   3   7      350.71      344.48     12.09 o
   5   3   7      134.10      136.97      8.13 o
   6   3   7     2021.15     1970.76     39.86 o
   7   3   7      447.38      407.14     18.83 o
   8   3   7      994.08      966.56     29.00 o
 -13   4   7      700.80      678.74     18.69 o
 -12   4   7     2136.71     2098.02     28.51 o
 -11   4   7       84.45       82.71      6.22 o
 -10   4   7     1635.97     1613.69     26.22 o
  -9   4   7      133.59      141.59      8.83 o
  -8   4   7      914.81      845.33     21.86 o
  -7   4   7       45.62       39.27      4.47 o
  -6   4   7        5.54        6.68      3.31 o
  -5   4   7     2198.64     2208.06     27.74 o
  -4   4   7      366.03      412.52      9.97 o
  -3   4   7     2008.85     1906.44     19.79 o
  -2   4   7     2772.49     2838.53     30.83 o
  -1   4   7        0.20       -0.87      1.63 o
   0   4   7     9543.80     9512.56     85.75 o
   1   4   7     2799.49     2750.76     33.40 o
   2   4   7     2025.71     2018.37     27.84 o
   3   4   7       16.74       16.49      3.76 o
   4   4   7       53.20       56.37      5.63 o
   5   4   7      766.22      756.29     18.22 o
   6   4   7       22.09       30.87      5.96 o
   7   4   7     2645.15     2517.58     48.51 o
 -13   5   7      117.28      127.54     12.51 o
 -12   5   7      344.65      339.19     11.15 o
 -11   5   7       31.71       38.15      5.54 o
 -10   5   7      225.42      206.49      9.61 o
  -9   5   7      266.65      246.75      9.86 o
  -8   5   7      913.01      874.19     17.76 o
  -7   5   7       72.20       68.59      5.65 o
  -6   5   7      348.58      327.75     12.73 o
  -5   5   7      216.83      205.09      7.67 o
  -4   5   7       16.09       21.36      7.65 o
  -3   5   7     2163.74     2114.22     21.77 o
  -2   5   7     1156.72     1095.51     16.89 o
  -1   5   7     1722.36     1741.94     24.45 o
   0   5   7       36.31       42.39      4.53 o
   1   5   7      275.79      278.57      9.46 o
   2   5   7       75.87       72.21      5.93 o
   3   5   7      626.84      579.14     14.54 o
   4   5   7      938.25      931.99     31.89 o
   5   5   7      476.97      479.77     14.30 o
   6   5   7      147.20      119.76      9.08 o
   7   5   7        4.71        3.12      5.93 o
 -12   6   7      123.07      119.29      7.67 o
 -11   6   7       62.13       64.15      5.97 o
 -10   6   7       29.24       24.38      9.18 o
  -9   6   7       60.56       60.78      6.26 o
  -8   6   7       27.87       45.96      5.90 o
  -7   6   7      319.69      352.08     11.13 o
  -6   6   7      299.67      286.57     11.80 o
  -5   6   7       17.05       15.81      3.29 o
  -4   6   7     2008.21     1982.06     28.38 o
  -3   6   7      309.93      326.37     15.86 o
  -2   6   7      120.90      131.62     11.57 o
  -1   6   7       78.53       80.78      5.79 o
   0   6   7       11.13       11.26      3.24 o
   1   6   7      315.80      298.22     10.32 o
   2   6   7     1205.41     1161.94     21.36 o
   3   6   7        2.16        2.82      3.37 o
   4   6   7      291.41      299.72     11.47 o
   5   6   7      721.94      693.76     17.76 o
   6   6   7      142.71      141.51      9.38 o
   7   6   7       71.59       68.27      8.13 o
 -12   7   7      232.14      236.33     24.14 o
 -11   7   7      413.80      368.91     13.63 o
 -10   7   7      224.83      206.75     10.10 o
  -9   7   7        3.19       -0.04      4.58 o
  -8   7   7      281.24      300.70     11.05 o
  -7   7   7      434.35      449.59     16.20 o
  -6   7   7     1104.58     1060.35     19.70 o
  -5   7   7       20.52       25.52      4.24 o
  -4   7   7       11.95       19.15      3.53 o
  -3   7   7     1171.78     1207.85     20.74 o
  -2   7   7     1796.58     1859.91     34.43 o
  -1   7   7     1448.57     1355.78     22.48 o
   0   7   7      409.14      386.58     12.04 o
   1   7   7     2222.11     2189.82     31.51 o
   2   7   7      866.67      830.45     18.78 o
   3   7   7        3.79        3.67      3.64 o
   4   7   7      352.01      360.53     13.03 o
   5   7   7      201.28      194.15     10.53 o
   6   7   7      278.53      263.59     12.36 o
 -11   8   7      148.03      146.73     18.78 o
 -10   8   7     2002.99     2049.88     32.94 o
  -9   8   7      105.48      111.23      8.22 o
  -8   8   7      812.75      782.85     18.18 o
  -7   8   7      552.72      564.44     20.70 o
  -6   8   7        7.83        9.26      5.72 o
  -5   8   7     6436.38     6311.83     63.66 o
  -4   8   7      561.03      594.58     14.80 o
  -3   8   7     3585.03     3504.29     41.70 o
  -2   8   7        5.12        3.18      9.63 o
  -1   8   7      178.68      173.27      8.37 o
   0   8   7     2781.72     2709.16     43.78 o
   1   8   7       11.95       11.68      5.50 o
   2   8   7      436.78      473.23     14.32 o
   3   8   7       15.05       21.68      4.88 o
   4   8   7       27.28       22.27      5.90 o
   5   8   7      657.49      655.43     18.64 o
   6   8   7      143.51      148.80     18.61 o
 -10   9   7      665.03      598.37     22.07 o
  -9   9   7      501.88      495.63     15.35 o
  -8   9   7      787.10      772.01     19.18 o
  -7   9   7     1072.32     1021.96     21.97 o
  -6   9   7      831.18      759.87     17.39 o
  -5   9   7      227.56      227.96     10.04 o
  -4   9   7     4267.47     4257.29     49.66 o
  -3   9   7      130.95      118.23      9.99 o
  -2   9   7      665.17      703.15     21.52 o
  -1   9   7     2097.26     1967.47     42.54 o
   0   9   7        2.40       -1.24      4.61 o
   1   9   7       98.00       98.71      7.90 o
   2   9   7      114.39      127.96      8.78 o
   3   9   7       30.55       26.75      7.06 o
   4   9   7       84.64       89.43      8.42 o
   5   9   7      292.07      302.58     13.57 o
  -9  10   7      599.50      606.89     17.61 o
  -8  10   7       65.41       66.16      8.89 o
  -7  10   7      331.32      337.93     11.05 o
  -6  10   7        4.97       -2.76      3.37 o
  -5  10   7      253.89      242.05     11.52 o
  -4  10   7        1.25        3.91      4.75 o
  -3  10   7      999.94     1016.93     26.99 o
  -2  10   7     1523.59     1551.67     44.98 o
  -1  10   7        5.48        9.20      5.08 o
   0  10   7      638.26      604.21     21.14 o
   1  10   7        8.49        7.77      4.20 o
   2  10   7        2.48       -0.45      4.60 o
   3  10   7        1.75        3.99      4.39 o
   4  10   7      483.77      493.17     18.25 o
  -8  11   7        6.51        4.57      3.72 o
  -7  11   7      531.77      568.68     17.13 o
  -6  11   7       77.54      102.97      8.57 o
  -5  11   7      180.51      203.92     10.50 o
  -4  11   7     1056.48     1010.59     47.21 o
  -3  11   7       10.61       15.29      8.04 o
  -2  11   7       19.96       10.12      5.79 o
  -1  11   7     1044.30     1044.80     28.84 o
   0  11   7      342.18      357.84     17.40 o
   1  11   7      234.98      238.71     31.18 o
   2  11   7       32.72       27.30     12.74 o
   3  11   7        2.14       -0.15      5.75 o
  -6  12   7        3.83        3.77      4.74 o
  -5  12   7      307.45      330.14     16.90 o
  -4  12   7       57.79       45.77      8.29 o
  -3  12   7       83.66       63.33     11.22 o
  -2  12   7       40.59       29.97      7.49 o
  -1  12   7       38.51       38.11      8.96 o
   0  12   7       45.16       48.94      9.66 o
   1  12   7        7.48       12.09      6.61 o
 -13   0   8      277.18      259.62     14.56 o
 -12   0   8       71.83       68.57     12.05 o
 -11   0   8      211.71      217.24     12.26 o
 -10   0   8     1955.23     1984.69     61.95 o
  -9   0   8     1841.58     1823.48     33.64 o
  -8   0   8     4133.10     4155.14     56.61 o
  -7   0   8      521.52      548.69     16.06 o
  -6   0   8      803.79      785.83     26.30 o
  -5   0   8    13659.63    13034.92    190.79 o
  -4   0   8      789.68      770.88     24.04 o
  -3   0   8     6472.32     6456.30    102.64 o
  -2   0   8     2573.65     2767.74     52.76 o
  -1   0   8       42.08       82.81      8.07 o
   0   0   8     4805.20     5016.29     58.72 o
   1   0   8      461.26      472.29     10.64 o
   2   0   8    10988.64    10242.58    166.14 o
   3   0   8       24.57       20.09      7.14 o
   4   0   8      220.41      255.21     18.80 o
   5   0   8     3938.74     3795.27     84.45 o
   6   0   8       38.35       59.13     12.33 o
   7   0   8      365.50      367.31     25.38 o
 -13   1   8      939.80     1003.86     22.90 o
 -12   1   8      123.69      140.47     10.37 o
 -11   1   8      406.40      402.43     13.29 o
 -10   1   8     1608.45     1582.62     26.39 o
  -9   1   8       19.82       35.51      7.19 o
  -8   1   8     1619.54     1583.96     19.06 o
  -7   1   8     9679.28     9451.18     85.73 o
  -6   1   8    10767.69    10723.49    115.29 o
  -5   1   8     2280.93     2235.63     27.89 o
  -4   1   8      332.42      295.25     10.44 o
  -3   1   8     2901.79     2842.98     38.70 o
  -2   1   8     1520.99     1603.22     25.60 o
  -1   1   8     3641.72     3642.61     33.36 o
   0   1   8     4897.16     4876.99     36.83 o
   1   1   8        5.67        7.87      2.46 o
   2   1   8      228.59      267.00      7.72 o
   3   1   8      371.02      379.25     14.89 o
   4   1   8     2927.26     2809.07     47.85 o
   5   1   8     3592.82     3421.93     55.74 o
   6   1   8      311.87      287.01     15.06 o
   7   1   8      159.13      154.40     20.01 o
 -13   2   8       15.89       16.97      7.98 o
 -12   2   8      648.62      697.70     18.32 o
 -11   2   8        1.55        3.80      3.05 o
 -10   2   8      170.47      159.39      7.32 o
  -9   2   8      275.12      294.55     10.51 o
  -8   2   8     1662.58     1639.78     25.28 o
  -7   2   8      758.67      786.64     18.04 o
  -6   2   8      567.43      613.99     11.65 o
  -5   2   8     2022.60     1938.16     25.53 o
  -4   2   8      351.47      380.75      8.88 o
  -3   2   8     1695.70     1735.05     19.20 o
  -2   2   8       20.97       29.15      3.35 o
  -1   2   8      529.62      547.10     11.73 o
   0   2   8      337.42      366.21      8.06 o
   1   2   8     2461.12     2428.97     30.25 o
   2   2   8     1533.36     1464.59     22.26 o
   3   2   8      315.86      342.06     13.97 o
   4   2   8       14.80       10.90      4.82 o
   5   2   8      305.30      321.59     24.45 o
   6   2   8       37.95       33.61     11.61 o
   7   2   8       35.25       40.62     15.72 o
 -13   3   8      493.67      484.06     16.00 o
 -12   3   8      206.74      189.29      8.86 o
 -11   3   8      188.36      183.48      8.14 o
 -10   3   8      184.56      179.61      7.71 o
  -9   3   8      126.57      107.68      7.17 o
  -8   3   8      221.48      236.72      9.28 o
  -7   3   8       59.10       51.85      5.05 o
  -6   3   8      426.02      417.38     25.61 o
  -5   3   8      610.46      629.22     13.23 o
  -4   3   8      245.58      245.82     20.03 o
  -3   3   8      584.72      586.38      9.98 o
  -2   3   8       35.84       45.14      3.33 o
  -1   3   8      752.93      747.19     10.33 o
   0   3   8      149.47      130.47      8.90 o
   1   3   8      218.48      233.47      8.46 o
   2   3   8      237.29      229.85      8.82 o
   3   3   8      685.46      664.61     15.00 o
   4   3   8      113.10      108.44      7.63 o
   5   3   8       49.99       58.41     11.40 o
   6   3   8      119.68      145.42     12.11 o
   7   3   8      226.35      230.52     14.85 o
 -13   4   8       30.10       36.50      6.27 o
 -12   4   8      886.18      879.21     22.93 o
 -11   4   8      170.00      165.94      8.20 o
 -10   4   8      172.14      182.35      9.23 o
  -9   4   8     1008.48      949.32     19.48 o
  -8   4   8     1096.29     1111.00     28.69 o
  -7   4   8     1104.23     1096.56     25.23 o
  -6   4   8     1690.42     1677.39     24.61 o
  -5   4   8     2189.11     2119.74     27.68 o
  -4   4   8       70.13       64.70      7.06 o
  -3   4   8      336.37      366.41      9.12 o
  -2   4   8       68.41       78.13      4.32 o
  -1   4   8     1137.65     1092.88     22.53 o
   0   4   8      168.34      171.74      7.55 o
   1   4   8       10.39        8.99      5.64 o
   2   4   8      145.25      159.72      7.95 o
   3   4   8        4.64        2.28      3.24 o
   4   4   8     1468.03     1458.30     39.09 o
   5   4   8        1.89        3.54      3.67 o
   6   4   8       44.84       47.50      9.43 o
   7   4   8       82.59       80.04     10.75 o
 -13   5   8       10.91       11.77      4.24 o
 -12   5   8      129.94      121.76      7.80 o
 -11   5   8     1783.54     1766.76     25.78 o
 -10   5   8        4.47        2.64      4.16 o
  -9   5   8     2788.15     2777.38     41.31 o
  -8   5   8       87.18       88.29      6.69 o
  -7   5   8      232.97      250.25     10.05 o
  -6   5   8     2188.37     2153.93     29.29 o
  -5   5   8      305.41      286.43      9.35 o
  -4   5   8     1033.05     1012.05     17.23 o
  -3   5   8        1.23       10.49      5.27 o
  -2   5   8      748.59      739.02     12.50 o
  -1   5   8       21.82       18.19      3.61 o
   0   5   8      666.87      651.92     14.76 o
   1   5   8     4658.44     4509.97     50.01 o
   2   5   8      609.83      576.88     14.66 o
   3   5   8     1882.85     1825.83     28.54 o
   4   5   8      116.59      137.09     12.83 o
   5   5   8       30.76       33.51      7.76 o
   6   5   8     1331.61     1313.67     34.28 o
 -12   6   8      672.12      674.82     15.91 o
 -11   6   8      599.33      628.48     17.40 o
 -10   6   8       44.81       55.24      6.49 o
  -9   6   8       48.63       41.56      5.60 o
  -8   6   8     1144.82     1192.57     33.00 o
  -7   6   8     4722.91     4581.19     71.66 o
  -6   6   8     2758.69     2733.22     34.83 o
  -5   6   8      709.28      723.79     15.18 o
  -4   6   8      525.03      490.97     15.12 o
  -3   6   8      416.27      414.79     11.55 o
  -2   6   8     4261.75     4145.17     46.23 o
  -1   6   8     2096.53     2053.83     41.67 o
   0   6   8      156.85      183.71      8.44 o
   1   6   8     1580.01     1581.41     25.78 o
   2   6   8      370.02      379.13     12.44 o
   3   6   8     1083.13     1053.05     21.53 o
   4   6   8     2176.42     2169.58     33.76 o
   5   6   8     1995.06     1986.83     32.77 o
   6   6   8       55.01       46.21      7.23 o
 -12   7   8      254.91      255.82     10.35 o
 -11   7   8       28.49       40.93      6.25 o
 -10   7   8        5.06       15.69      4.48 o
  -9   7   8     1105.48     1073.24     21.91 o
  -8   7   8      822.73      831.11     18.60 o
  -7   7   8      327.06      349.00     11.75 o
  -6   7   8     3516.40     3444.82     41.55 o
  -5   7   8      186.37      192.26      8.45 o
  -4   7   8     4926.37     4898.83     53.53 o
  -3   7   8       71.80       59.14      7.39 o
  -2   7   8      693.92      605.75     24.22 o
  -1   7   8      131.39      131.96     15.68 o
   0   7   8        3.81        2.25      3.23 o
   1   7   8     1280.18     1325.12     24.16 o
   2   7   8        4.34        5.86      3.74 o
   3   7   8      831.66      838.20     19.81 o
   4   7   8      332.21      310.83     12.73 o
   5   7   8      101.54      109.04      8.94 o
 -11   8   8       63.81       68.71      7.89 o
 -10   8   8       85.78       98.53     10.73 o
  -9   8   8       64.84       67.31      8.06 o
  -8   8   8      303.33      269.97     14.02 o
  -7   8   8      509.33      501.60     14.23 o
  -6   8   8      227.90      234.75      9.69 o
  -5   8   8      773.06      752.50     17.58 o
  -4   8   8       79.78       71.86      8.17 o
  -3   8   8       94.29       97.99     10.94 o
  -2   8   8     1835.38     1958.91     38.16 o
  -1   8   8       22.55       29.47      6.35 o
   0   8   8      136.17      125.31      8.15 o
   1   8   8      272.53      259.64     11.00 o
   2   8   8        7.01        9.13      4.23 o
   3   8   8     1055.45     1023.89     22.96 o
   4   8   8      404.42      405.50     14.83 o
   5   8   8      400.87      395.28     15.17 o
 -10   9   8        0.37        2.47      4.30 o
  -9   9   8       13.27       14.13      4.85 o
  -8   9   8       46.79       42.64      6.09 o
  -7   9   8       30.63       33.37      5.56 o
  -6   9   8       78.71       86.69      7.58 o
  -5   9   8        0.44       -0.92      3.38 o
  -4   9   8      160.88      156.21     18.24 o
  -3   9   8      422.29      412.36     17.85 o
  -2   9   8      460.79      462.60     18.15 o
  -1   9   8       45.83       47.37      7.73 o
   0   9   8      209.40      164.02     11.85 o
   1   9   8        1.12        1.27      3.72 o
   2   9   8      145.83      143.74      9.59 o
   3   9   8       34.23       34.22      6.19 o
   4   9   8       91.01       81.39      8.67 o
  -9  10   8      126.73      125.39      9.26 o
  -8  10   8      792.93      710.30     23.17 o
  -7  10   8       13.39       10.07      4.63 o
  -6  10   8       39.08       30.56      5.68 o
  -5  10   8      162.70      166.90     17.75 o
  -4  10   8       35.38       33.44      7.33 o
  -3  10   8      337.01      350.05     17.16 o
  -2  10   8       29.44       24.38      6.64 o
  -1  10   8       10.40       19.14      6.39 o
   0  10   8      772.21      827.80     31.05 o
   1  10   8       59.43       53.73      8.27 o
   2  10   8       84.68       84.18      8.28 o
   3  10   8       19.21        7.35      4.70 o
  -7  11   8      165.91      177.23     10.78 o
  -6  11   8      616.79      625.71     18.02 o
  -5  11   8      261.52      262.78     15.30 o
  -4  11   8      180.75      222.46     14.26 o
  -3  11   8      153.16      172.81     20.24 o
  -2  11   8      216.20      236.96     14.51 o
  -1  11   8      716.55      718.00     24.58 o
   0  11   8      178.09      200.34     15.87 o
   1  11   8      691.25      698.99     26.74 o
  -5  12   8     1076.22     1158.96     61.62 o
  -4  12   8       64.94       48.63      9.12 o
  -3  12   8     1077.43     1021.99     30.12 o
  -2  12   8       18.50       12.75      7.53 o
 -13   1   9      156.96      153.31     12.45 o
 -12   1   9        1.67       -0.52      3.64 o
 -11   1   9      445.47      468.40     30.46 o
 -10   1   9      118.38      103.74      6.70 o
  -9   1   9      765.67      774.51     26.74 o
  -8   1   9       39.13       38.60      4.14 o
  -7   1   9        9.26       12.59      3.67 o
  -6   1   9        1.58        6.79      6.48 o
  -5   1   9       61.23       74.38      5.32 o
  -4   1   9      669.10      657.61     22.55 o
  -3   1   9     1563.46     1681.43     56.87 o
  -2   1   9     2850.48     2760.49     31.87 o
  -1   1   9      188.69      207.72      6.52 o
   0   1   9       22.30       31.48      4.03 o
   1   1   9     1206.15     1240.72     20.00 o
   2   1   9      260.55      272.87     12.85 o
   3   1   9      194.20      193.46     11.71 o
   4   1   9      238.60      235.54     13.33 o
   5   1   9      278.59      280.25     15.19 o
   6   1   9        2.46       21.38      9.32 o
 -13   2   9      426.86      488.27     16.30 o
 -12   2   9      312.66      304.96     12.51 o
 -11   2   9     1828.10     1811.74     33.24 o
 -10   2   9      150.63      187.89      9.34 o
  -9   2   9       94.74       87.83      6.00 o
  -8   2   9      415.12      395.47     12.01 o
  -7   2   9     2958.50     2887.02     49.34 o
  -6   2   9     2048.32     2087.39     28.27 o
  -5   2   9       62.46       67.62      5.20 o
  -4   2   9     1286.97     1257.54     17.53 o
  -3   2   9       58.10       64.52      4.27 o
  -2   2   9       29.30       39.32      7.65 o
  -1   2   9     5175.59     5144.92     44.44 o
   0   2   9     4096.47     4091.21     44.65 o
   1   2   9      642.95      693.81     16.57 o
   2   2   9       14.16       27.52      5.29 o
   3   2   9      843.06      810.28     23.20 o
   4   2   9      263.94      261.94     14.27 o
   5   2   9      113.52       96.64     10.45 o
   6   2   9      592.94      593.50     22.64 o
 -13   3   9       49.08       55.74      7.23 o
 -12   3   9     1566.03     1596.70     25.18 o
 -11   3   9      969.02      955.06     21.08 o
 -10   3   9     1505.26     1469.51     22.54 o
  -9   3   9     1420.93     1419.95     27.52 o
  -8   3   9      236.54      232.59     10.94 o
  -7   3   9     1074.41     1107.08     37.94 o
  -6   3   9       94.44       76.52      7.00 o
  -5   3   9      208.95      196.49     23.91 o
  -4   3   9      595.31      595.33     13.69 o
  -3   3   9     1488.66     1479.94     19.58 o
  -2   3   9     3527.63     3631.18     30.40 o
  -1   3   9     2926.69     2968.71     35.80 o
   0   3   9      557.09      565.91     13.63 o
   1   3   9      816.55      839.56     17.05 o
   2   3   9        2.37        0.97      2.92 o
   3   3   9      254.65      266.28     12.80 o
   4   3   9        3.33        2.11      4.66 o
   5   3   9      481.03      472.10     19.47 o
   6   3   9      170.37      169.01     13.82 o
 -13   4   9     1183.38     1207.99     22.29 o
 -12   4   9       32.02       23.51      4.76 o
 -11   4   9     2721.21     2641.27     33.09 o
 -10   4   9     2523.63     2487.60     41.10 o
  -9   4   9       42.40       27.73      4.93 o
  -8   4   9      817.14      793.34     17.50 o
  -7   4   9        4.43        2.31      2.88 o
  -6   4   9      109.80      124.07     11.89 o
  -5   4   9      389.44      362.69     13.12 o
  -4   4   9       73.21       77.09      6.81 o
  -3   4   9      602.54      628.52     24.22 o
  -2   4   9      362.90      349.92     10.44 o
  -1   4   9     3532.08     3338.67     39.62 o
   0   4   9      923.09      944.82     23.52 o
   1   4   9        1.21        0.12      2.93 o
   2   4   9     1901.95     1866.48     28.51 o
   3   4   9      294.20      312.96     18.84 o
   4   4   9      315.68      325.73     15.36 o
   5   4   9        6.57       10.75      5.74 o
   6   4   9      183.24      189.18     14.54 o
 -12   5   9     1174.52     1224.30     21.99 o
 -11   5   9       13.62       14.88      5.45 o
 -10   5   9      956.38      878.37     24.94 o
  -9   5   9      262.69      259.08     10.56 o
  -8   5   9      354.49      367.34     12.20 o
  -7   5   9       50.68       52.54      5.62 o
  -6   5   9      316.66      304.83     10.40 o
  -5   5   9     2070.03     2036.17     34.24 o
  -4   5   9      899.80      957.94     21.77 o
  -3   5   9      323.02      327.29     10.44 o
  -2   5   9      595.43      594.53     19.69 o
  -1   5   9     1656.26     1641.84     37.29 o
   0   5   9      669.08      660.26     26.66 o
   1   5   9      384.18      389.74     12.13 o
   2   5   9        2.23        4.22      3.60 o
   3   5   9      118.29      121.42      8.15 o
   4   5   9      244.97      249.24     14.09 o
   5   5   9      116.03       91.02      8.68 o
 -12   6   9       53.47       46.07      5.94 o
 -11   6   9        1.04        0.04      3.83 o
 -10   6   9      485.74      459.36     14.76 o
  -9   6   9      414.79      423.62     14.76 o
  -8   6   9       70.86       74.21      6.60 o
  -7   6   9       14.32       12.51      3.84 o
  -6   6   9      122.80      125.82      7.37 o
  -5   6   9      309.80      284.80     12.46 o
  -4   6   9      683.50      731.15     28.07 o
  -3   6   9       13.72        9.28      4.45 o
  -2   6   9       11.23       12.00      4.73 o
  -1   6   9       12.77        8.51      3.47 o
   0   6   9       31.37       30.92      4.86 o
   1   6   9       51.65       44.36      5.68 o
   2   6   9        0.21        0.05      3.43 o
   3   6   9      202.80      177.58     12.01 o
   4   6   9       89.31       90.95      8.14 o
   5   6   9       84.09       82.98     10.63 o
 -11   7   9      221.49      220.72     13.00 o
 -10   7   9      182.24      184.97     10.23 o
  -9   7   9       90.82       90.80      7.72 o
  -8   7   9       13.27        5.60      4.00 o
  -7   7   9      653.81      671.82     16.55 o
  -6   7   9      135.66      125.51      9.59 o
  -5   7   9      329.42      350.24     20.37 o
  -4   7   9      121.78      110.09      9.80 o
  -3   7   9        1.06        0.36      4.02 o
  -2   7   9      411.64      416.26     16.58 o
  -1   7   9      113.45      131.47     10.46 o
   0   7   9      494.66      508.88     14.71 o
   1   7   9      426.06      399.70     13.40 o
   2   7   9      340.01      327.62     12.60 o
   3   7   9      190.49      186.58     10.22 o
   4   7   9       78.85       78.33      8.09 o
 -10   8   9      719.19      757.00     27.45 o
  -9   8   9       55.98       61.33      7.10 o
  -8   8   9     2107.72     2067.73     32.57 o
  -7   8   9      194.63      176.33     11.55 o
  -6   8   9      407.57      449.76     17.02 o
  -5   8   9     1608.28     1593.29     32.58 o
  -4   8   9      401.51      370.51     16.39 o
  -3   8   9     3979.43     3944.30     63.83 o
  -2   8   9      105.40      131.21     11.05 o
  -1   8   9     2248.78     2082.95     40.81 o
   0   8   9      292.03      321.69     12.32 o
   1   8   9        2.92        4.25      3.97 o
   2   8   9      566.64      557.32     16.84 o
   3   8   9      166.71      142.18      9.88 o
  -9   9   9     1183.00     1162.49     24.63 o
  -8   9   9      806.03      863.29     25.42 o
  -7   9   9      343.87      339.65     21.01 o
  -6   9   9      378.80      371.45     13.61 o
  -5   9   9     1264.03     1243.71     65.78 o
  -4   9   9      474.48      425.12     21.99 o
  -3   9   9      516.56      529.39     20.35 o
  -2   9   9     2634.26     2511.33    120.95 o
  -1   9   9      359.67      371.36     17.22 o
   0   9   9     2254.24     2130.00     43.09 o
   1   9   9      822.22      845.98     20.87 o
   2   9   9        4.96       13.25      5.25 o
  -8  10   9        4.55        9.23     15.64 o
  -7  10   9      410.01      430.75     15.27 o
  -6  10   9      278.90      275.62     15.50 o
  -5  10   9        2.57       13.27     13.20 o
  -4  10   9      815.92      818.96     25.96 o
  -3  10   9      316.60      333.00     16.87 o
  -2  10   9      122.31       88.33     10.38 o
  -1  10   9     1385.73     1358.82     34.25 o
   0  10   9      807.79      854.53     27.03 o
   1  10   9        1.07        4.50      5.68 o
  -6  11   9       37.40       33.46      8.02 o
  -5  11   9       67.58       78.91     10.72 o
  -4  11   9        0.54       -3.16      5.16 o
  -3  11   9       14.29        8.99      6.36 o
  -2  11   9      485.75      473.20     20.61 o
  -1  11   9       62.72       48.29      8.86 o
 -13   0  10      460.11      496.86     28.46 o
 -12   0  10       24.10       35.96     10.48 o
 -11   0  10       20.30       23.37      8.58 o
 -10   0  10      711.29      702.08     21.56 o
  -9   0  10     2902.29     2847.11     46.86 o
  -8   0  10     1194.76     1159.59     26.53 o
  -7   0  10      554.33      516.71     16.73 o
  -6   0  10     3703.87     3640.28     72.38 o
  -5   0  10      626.73      639.47     24.61 o
  -4   0  10     6134.49     6164.36    104.03 o
  -3   0  10     2455.38     2406.29     51.73 o
  -2   0  10        0.84        1.08      4.37 o
  -1   0  10     2051.96     2184.35     34.26 o
   0   0  10      165.46      147.18     13.46 o
   1   0  10     1631.42     1615.53     46.90 o
   2   0  10        3.11        6.01      6.52 o
   3   0  10       60.97       55.64     11.66 o
   4   0  10     4624.79     4342.53     95.96 o
   5   0  10      162.98      162.90     18.85 o
 -13   1  10      100.18       84.20     10.58 o
 -12   1  10      713.08      732.94     24.48 o
 -11   1  10       19.80       14.31      4.56 o
 -10   1  10      145.49      136.05      8.80 o
  -9   1  10        2.65        4.06      2.76 o
  -8   1  10     1118.12     1113.54     18.40 o
  -7   1  10     4121.99     4173.31     47.26 o
  -6   1  10        3.54        0.16      2.59 o
  -5   1  10     2375.93     2319.38     30.37 o
  -4   1  10     3263.78     3342.26     46.71 o
  -3   1  10      602.27      608.68     16.32 o
  -2   1  10     3196.03     3225.53     36.81 o
  -1   1  10        0.04        4.69      3.02 o
   0   1  10      406.05      429.00     11.72 o
   1   1  10      109.21      105.93      9.68 o
   2   1  10      689.90      695.72     21.52 o
   3   1  10     1657.26     1713.98     36.81 o
   4   1  10     1349.01     1293.74     65.40 o
   5   1  10      473.55      449.96     19.85 o
 -13   2  10       83.35       66.91      8.01 o
 -12   2  10      309.02      334.79     11.58 o
 -11   2  10      217.69      230.86      9.41 o
 -10   2  10       69.17       72.23      7.06 o
  -9   2  10      391.65      375.14     20.34 o
  -8   2  10        4.16       -0.93      3.39 o
  -7   2  10      856.79      846.54     17.67 o
  -6   2  10      496.01      507.87     13.09 o
  -5   2  10     2990.60     3007.79     36.26 o
  -4   2  10      523.84      509.86     12.93 o
  -3   2  10       72.89       81.39      4.66 o
  -2   2  10     2471.42     2495.02     27.20 o
  -1   2  10       46.44       48.89      5.08 o
   0   2  10        2.17        1.53      2.72 o
   1   2  10     2714.93     2560.23     57.10 o
   2   2  10       21.33       15.29      5.34 o
   3   2  10      992.63      968.02     26.81 o
   4   2  10      667.51      629.58     22.43 o
   5   2  10       58.91       56.62      8.98 o
 -13   3  10       16.59       11.57      4.44 o
 -12   3  10       65.46       73.14     12.70 o
 -11   3  10      100.25      114.74      7.61 o
 -10   3  10     1446.32     1433.96     23.42 o
  -9   3  10      271.93      286.69     11.13 o
  -8   3  10       96.01      103.66     12.18 o
  -7   3  10       15.72       15.91      6.99 o
  -6   3  10      441.12      456.49     15.45 o
  -5   3  10     1369.76     1352.86     21.94 o
  -4   3  10      343.02      344.75     17.14 o
  -3   3  10     1550.47     1538.92     25.97 o
  -2   3  10     1723.19     1675.28     25.40 o
  -1   3  10      461.43      447.92     12.43 o
   0   3  10      979.93      969.68     19.34 o
   1   3  10       88.20       90.10      6.78 o
   2   3  10      645.93      615.95     21.22 o
   3   3  10      127.17      144.72     18.70 o
   4   3  10      809.51      790.54     25.48 o
   5   3  10       81.44       77.75     10.37 o
 -12   4  10        1.00        1.22      3.60 o
 -11   4  10      110.06      113.29      7.68 o
 -10   4  10       48.70       30.84      5.45 o
  -9   4  10        1.06        5.91      3.72 o
  -8   4  10     3718.65     3546.54     44.11 o
  -7   4  10      862.69      826.98     21.91 o
  -6   4  10       70.57       75.76      7.63 o
  -5   4  10        3.53        2.93      3.51 o
  -4   4  10       84.78       87.33      7.41 o
  -3   4  10     2997.83     2941.79     47.01 o
  -2   4  10     1072.16     1075.48     19.97 o
  -1   4  10     1513.41     1514.17     24.69 o
   0   4  10       15.31       22.51      4.44 o
   1   4  10       12.36       11.69      5.35 o
   2   4  10      393.88      415.93     13.23 o
   3   4  10      436.42      411.98     17.16 o
   4   4  10     1185.10     1174.10     31.49 o
 -12   5  10      627.59      617.63     15.84 o
 -11   5  10       84.17       75.11      7.72 o
 -10   5  10      632.96      605.10     17.03 o
  -9   5  10       26.70       31.53      7.19 o
  -8   5  10      594.22      609.25     17.64 o
  -7   5  10     2793.06     2814.30     37.37 o
  -6   5  10       34.51       38.68      7.32 o
  -5   5  10     1117.44     1163.18     25.82 o
  -4   5  10     1522.88     1594.15     36.68 o
  -3   5  10       20.06       14.92      4.94 o
  -2   5  10      868.38      861.78     23.13 o
  -1   5  10      188.65      190.02     14.56 o
   0   5  10      267.28      277.74     11.42 o
   1   5  10        1.57        5.66      3.62 o
   2   5  10     1316.40     1314.82     25.34 o
   3   5  10      358.46      339.13     16.26 o
   4   5  10       22.93       19.01     10.02 o
 -11   6  10      447.26      449.00     15.41 o
 -10   6  10       66.65       57.74      6.85 o
  -9   6  10      656.47      629.47     16.99 o
  -8   6  10      793.60      763.78     18.29 o
  -7   6  10      183.89      184.35     14.54 o
  -6   6  10     2637.42     2770.65     45.35 o
  -5   6  10      163.57      140.88      9.83 o
  -4   6  10      425.51      468.45     21.63 o
  -3   6  10     1712.54     1700.93     35.13 o
  -2   6  10        4.09        7.74      6.83 o
  -1   6  10       19.55       20.70      5.78 o
   0   6  10       53.59       52.38      6.22 o
   1   6  10      151.19      145.31     11.81 o
   2   6  10      154.19      153.35      9.32 o
   3   6  10      972.25      946.08     21.97 o
 -11   7  10       66.82       63.70      7.68 o
 -10   7  10       21.03       26.03      5.56 o
  -9   7  10       70.55       70.54      7.30 o
  -8   7  10      796.48      761.86     26.10 o
  -7   7  10      649.54      680.79     58.20 o
  -6   7  10        0.39       -1.48      7.81 o
  -5   7  10     1002.26      963.93     26.61 o
  -4   7  10     1341.90     1364.29     32.09 o
  -3   7  10       21.29       25.80      6.15 o
  -2   7  10      116.50      122.04     10.78 o
  -1   7  10       35.82       31.36      6.84 o
   0   7  10      139.02      149.21      9.02 o
   1   7  10      152.86      149.17      9.58 o
   2   7  10      273.15      273.92     12.10 o
   3   7  10      200.98      203.15     12.19 o
 -10   8  10       77.55       78.18      8.62 o
  -9   8  10       97.52       83.32      7.92 o
  -8   8  10       58.39       41.25      7.61 o
  -7   8  10      740.54      743.34     29.72 o
  -6   8  10      625.16      618.20     20.48 o
  -5   8  10        3.59       -0.76      4.66 o
  -4   8  10       35.40       36.14      7.32 o
  -3   8  10     1268.07     1302.42     32.23 o
  -2   8  10        3.51       -3.99      4.65 o
  -1   8  10       24.23       26.00     14.13 o
   0   8  10      348.08      339.45     16.55 o
   1   8  10        0.62        4.25      4.26 o
   2   8  10      208.12      206.54     11.16 o
  -9   9  10      692.69      745.73     24.65 o
  -8   9  10       55.37       56.52      8.73 o
  -7   9  10      203.28      231.37     15.64 o
  -6   9  10      124.87      144.71     12.59 o
  -5   9  10      740.55      768.17     25.26 o
  -4   9  10        1.80        3.09      5.07 o
  -3   9  10       46.48       39.68      7.97 o
  -2   9  10      331.13      359.73     35.55 o
  -1   9  10      289.61      316.37     16.61 o
   0   9  10        0.46        3.56      8.66 o
   1   9  10       79.74       69.36     10.14 o
  -7  10  10      197.84      248.79     15.78 o
  -6  10  10      495.12      553.29     22.32 o
  -5  10  10       35.33       38.57     11.12 o
  -4  10  10     1645.35     1561.64     37.85 o
  -3  10  10      402.50      421.94     19.44 o
  -2  10  10        6.71       15.99      6.86 o
  -1  10  10      672.69      653.34     28.41 o
 -12   1  11       19.11       20.37      6.41 o
 -11   1  11      284.66      291.65     20.05 o
 -10   1  11       11.25       19.37      4.71 o
  -9   1  11      496.20      483.49     12.53 o
  -8   1  11      135.03      129.93      8.09 o
  -7   1  11      719.53      701.31     16.43 o
  -6   1  11       16.60       15.74      5.30 o
  -5   1  11        1.89        5.45      3.71 o
  -4   1  11      292.92      296.85     19.70 o
  -3   1  11       91.44      107.36      6.45 o
  -2   1  11      413.56      448.96     10.52 o
  -1   1  11      692.65      697.61     15.62 o
   0   1  11      161.50      143.41     10.25 o
   1   1  11      102.55      107.70     14.41 o
   2   1  11       63.68       63.07      8.99 o
   3   1  11      398.68      405.27     18.22 o
   4   1  11       46.39       50.40      8.76 o
 -12   2  11      423.51      427.68     22.74 o
 -11   2  11     1178.97     1249.73     25.51 o
 -10   2  11       99.67      107.85      8.45 o
  -9   2  11     1602.55     1555.75     33.22 o
  -8   2  11      580.04      522.81     17.92 o
  -7   2  11       18.71       17.14      5.32 o
  -6   2  11      109.28      111.15      7.26 o
  -5   2  11      221.72      225.96      9.02 o
  -4   2  11     2279.30     2284.55     30.45 o
  -3   2  11      261.87      269.66      8.06 o
  -2   2  11     1782.52     1802.62     27.13 o
  -1   2  11      210.61      207.92      9.05 o
   0   2  11        8.44        7.37      4.52 o
   1   2  11     1060.11     1034.26     37.76 o
   2   2  11      530.99      546.84     25.40 o
   3   2  11      390.24      377.55     18.93 o
   4   2  11       85.66       84.68     10.88 o
 -12   3  11      535.79      518.97     14.63 o
 -11   3  11      667.57      636.37     21.90 o
 -10   3  11     1997.10     2052.80     57.69 o
  -9   3  11      884.36      847.10     34.47 o
  -8   3  11     1209.55     1247.38     28.84 o
  -7   3  11     1707.89     1715.65     33.80 o
  -6   3  11      166.53      166.19     10.17 o
  -5   3  11       35.71       34.89      5.31 o
  -4   3  11       68.35       72.83      8.25 o
  -3   3  11     2213.67     2264.08     39.99 o
  -2   3  11      775.79      805.47     17.49 o
  -1   3  11     1427.22     1422.01     24.36 o
   0   3  11     1923.98     1982.86     29.94 o
   1   3  11       91.75       96.30      9.37 o
   2   3  11      611.10      621.29     30.26 o
   3   3  11     1264.43     1276.18     44.56 o
 -12   4  11     1513.60     1500.78     26.57 o
 -11   4  11      895.07      864.25     24.51 o
 -10   4  11       35.24       40.80      6.21 o
  -9   4  11     2193.16     2196.04     41.61 o
  -8   4  11     3224.70     3106.00     67.04 o
  -7   4  11     1432.16     1362.55     38.43 o
  -6   4  11      819.40      839.75     24.94 o
  -5   4  11      254.41      261.07     23.19 o
  -4   4  11       64.05       70.02     10.99 o
  -3   4  11      508.28      518.52     18.13 o
  -2   4  11     1980.72     1949.17     87.87 o
  -1   4  11      762.79      816.36     18.20 o
   0   4  11      293.89      327.68     11.92 o
   1   4  11      419.89      434.96     13.91 o
   2   4  11      428.69      412.46     25.69 o
   3   4  11      182.39      147.64     17.93 o
 -11   5  11        3.40        2.37      4.26 o
 -10   5  11     1598.00     1523.46     28.47 o
  -9   5  11      231.77      240.49     11.15 o
  -8   5  11      307.79      290.74     19.42 o
  -7   5  11      101.25       87.41      8.90 o
  -6   5  11      182.19      212.21     26.46 o
  -5   5  11      282.13      276.70     12.83 o
  -4   5  11       64.75       47.25     14.54 o
  -3   5  11     1384.43     1469.80     32.70 o
  -2   5  11        2.24        6.05      6.22 o
  -1   5  11      482.26      465.96     14.15 o
   0   5  11      152.08      157.09      9.19 o
   1   5  11      733.87      724.72     18.30 o
   2   5  11      503.20      468.81     18.99 o
   3   5  11        5.55       -0.67      7.86 o
 -11   6  11       74.86       83.00      8.56 o
 -10   6  11      256.98      265.05     12.94 o
  -9   6  11       26.32       31.35      5.70 o
  -8   6  11       13.03       11.27      4.37 o
  -7   6  11      114.55      130.60     11.82 o
  -6   6  11       46.09       53.55      7.61 o
  -5   6  11      135.35      125.91     14.95 o
  -4   6  11      445.81      471.42     18.54 o
  -3   6  11       26.90       23.48     13.15 o
  -2   6  11      122.67      107.94     10.29 o
  -1   6  11       26.46       31.10      6.89 o
   0   6  11      170.48      170.32     10.27 o
   1   6  11       23.24       20.65      5.14 o
   2   6  11      227.28      219.51     11.29 o
 -10   7  11      676.53      671.32     25.74 o
  -9   7  11        0.74       -2.11      3.93 o
  -8   7  11      598.86      572.75     20.51 o
  -7   7  11      131.57      134.54     11.00 o
  -6   7  11        2.15       -3.49      6.22 o
  -5   7  11      726.09      771.05     24.68 o
  -4   7  11       78.13       63.71      8.91 o
  -3   7  11      384.11      381.85     17.28 o
  -2   7  11      153.73      180.82     13.06 o
  -1   7  11        0.78        3.66      5.22 o
   0   7  11       66.88       68.98      9.48 o
   1   7  11       10.38       15.55      5.14 o
  -9   8  11       10.20        7.46      5.79 o
  -8   8  11      957.74      915.27     26.74 o
  -7   8  11       72.55       68.72      9.20 o
  -6   8  11       43.04       36.13      7.88 o
  -5   8  11       29.11       29.23      7.39 o
  -4   8  11      250.33      237.79     14.60 o
  -3   8  11      139.41      131.44     12.01 o
  -2   8  11      686.97      713.21     24.29 o
  -1   8  11     2325.46     2339.36     46.94 o
   0   8  11       71.72       73.66     10.22 o
  -7   9  11      223.94      212.87     25.76 o
  -6   9  11      119.83      113.78     15.36 o
  -5   9  11      449.23      426.61     45.67 o
  -4   9  11       28.20       26.92      7.54 o
  -3   9  11      595.12      619.99     23.68 o
  -2   9  11      299.43      293.93     16.64 o
  -1   9  11      178.19      180.67     15.90 o
 -12   0  12      582.65      600.43     31.75 o
 -11   0  12      239.19      237.22     14.14 o
 -10   0  12      112.92      155.24     28.77 o
  -9   0  12       56.67       63.66     12.48 o
  -8   0  12      805.97      782.73     36.63 o
  -7   0  12      711.26      708.99     21.14 o
  -6   0  12     1885.46     1925.91     50.65 o
  -5   0  12     3861.52     3875.51     78.44 o
  -4   0  12     2997.70     3176.45     67.81 o
  -3   0  12     2214.95     2299.13     53.89 o
  -2   0  12      207.20      236.98     17.47 o
  -1   0  12     1377.62     1386.98     43.82 o
   0   0  12     1535.02     1603.51     49.32 o
   1   0  12        4.66        5.55      6.68 o
   2   0  12      710.35      734.76     34.57 o
 -12   1  12       76.95       72.17      8.18 o
 -11   1  12      234.22      243.09     17.59 o
 -10   1  12      122.78      116.21     10.88 o
  -9   1  12       18.32       18.31      4.20 o
  -8   1  12     1561.72     1550.21     27.00 o
  -7   1  12      520.95      491.72     24.81 o
  -6   1  12       53.38       53.31      6.01 o
  -5   1  12      993.72     1011.24     19.72 o
  -4   1  12      267.42      260.46     12.45 o
  -3   1  12     4289.58     4265.81     59.35 o
  -2   1  12        0.74        6.35      5.14 o
  -1   1  12       83.06       83.74     12.23 o
   0   1  12      298.08      268.53     14.24 o
   1   1  12      121.19      127.97     11.39 o
   2   1  12     1459.81     1406.74     62.44 o
 -12   2  12        2.74        0.00      4.22 o
 -11   2  12      137.16      125.74      9.64 o
 -10   2  12      446.63      377.45     13.88 o
  -9   2  12      147.94      149.67     17.85 o
  -8   2  12       13.56       10.00      4.18 o
  -7   2  12      724.57      708.60     17.14 o
  -6   2  12      216.00      215.63      9.45 o
  -5   2  12      614.30      605.85     15.01 o
  -4   2  12      312.59      333.62     11.06 o
  -3   2  12     1623.38     1678.55     33.78 o
  -2   2  12        1.39        7.97      3.67 o
  -1   2  12      286.32      274.79     19.37 o
   0   2  12      139.08      140.14     15.72 o
   1   2  12       27.68       22.34      6.69 o
   2   2  12       45.10       44.42      8.38 o
 -11   3  12        0.20       -0.82      3.92 o
 -10   3  12      361.53      368.38     16.91 o
  -9   3  12        1.02       -0.58      4.68 o
  -8   3  12        6.74        8.47      5.20 o
  -7   3  12        0.74        2.77      4.46 o
  -6   3  12      242.85      240.56     12.51 o
  -5   3  12      333.62      315.35     14.36 o
  -4   3  12      268.60      281.82     19.11 o
  -3   3  12       87.13       79.00      8.84 o
  -2   3  12       28.93       28.21      6.08 o
  -1   3  12      179.67      161.90      8.88 o
   0   3  12        2.48       -3.08      5.55 o
   1   3  12      241.70      193.72     18.08 o
   2   3  12        2.43       -1.27      4.96 o
 -11   4  12        4.95        3.41      4.49 o
 -10   4  12        2.15        3.99      7.63 o
  -9   4  12      203.08      222.63     13.46 o
  -8   4  12        2.12        6.22      4.95 o
  -7   4  12      765.21      717.46     21.70 o
  -6   4  12        7.68        7.02      4.74 o
  -5   4  12       74.41       64.98     11.71 o
  -4   4  12      839.46      872.72     36.65 o
  -3   4  12        4.88        2.34      4.35 o
  -2   4  12       58.00       62.73      8.94 o
  -1   4  12      291.97      308.32     12.06 o
   0   4  12       34.40       27.84      5.59 o
   1   4  12      311.87      304.94     22.24 o
 -10   5  12      419.21      405.64     18.34 o
  -9   5  12       93.07       88.53     10.32 o
  -8   5  12      563.84      585.70     20.67 o
  -7   5  12      182.57      203.61     12.30 o
  -6   5  12     1348.92     1353.12     43.20 o
  -5   5  12     1555.76     1631.35     49.57 o
  -4   5  12      360.81      362.45     16.55 o
  -3   5  12       97.19       93.73      9.97 o
  -2   5  12     1448.24     1487.80     34.08 o
  -1   5  12       55.27       56.72      9.61 o
   0   5  12       68.68       69.82      7.30 o
   1   5  12      288.06      291.98     16.54 o
 -10   6  12      449.62      466.18     16.10 o
  -9   6  12     1811.94     1822.16     39.04 o
  -8   6  12      281.48      287.23     15.13 o
  -7   6  12     1149.41     1216.09     30.00 o
  -6   6  12        2.29       -2.83      6.99 o
  -5   6  12       30.10       29.78      7.48 o
  -4   6  12     3720.75     3984.55     96.09 o
  -3   6  12      208.93      219.09     17.75 o
  -2   6  12     1166.38     1197.15     30.99 o
  -1   6  12       82.92       77.39      9.68 o
   0   6  12       95.04      100.59     10.74 o
  -9   7  12       49.80       39.79      8.17 o
  -8   7  12        2.48       10.69      5.94 o
  -7   7  12       75.39       85.58     14.28 o
  -6   7  12     1773.30     1889.67     41.65 o
  -5   7  12     1103.40     1141.11     39.22 o
  -4   7  12      205.06      221.24     14.44 o
  -3   7  12      181.13      186.55     13.85 o
  -2   7  12      860.16      923.24     27.90 o
  -1   7  12      164.59      172.52     13.54 o
  -7   8  12       47.44       59.33     12.84 o
  -6   8  12        8.00        9.52     10.58 o
  -5   8  12       11.73       15.22      6.75 o
  -4   8  12      809.80      835.51     27.36 o
  -3   8  12       12.05        8.32      8.78 o
  -2   8  12       65.69       64.27     10.21 o
 -11   1  13      732.59      740.88     25.14 o
 -10   1  13      389.51      404.17     12.75 o
  -9   1  13       68.21       69.32      7.08 o
  -8   1  13       64.98       60.85      8.49 o
  -7   1  13      486.14      507.92     14.99 o
  -6   1  13        6.78       10.82      4.09 o
  -5   1  13      543.54      547.12     15.82 o
  -4   1  13      779.65      824.10     32.00 o
  -3   1  13       81.31       88.20     12.38 o
  -2   1  13      158.21      142.45     15.51 o
  -1   1  13      260.70      254.59     14.36 o
   0   1  13        0.92       -0.88      4.85 o
   1   1  13      851.67      851.02     59.57 o
 -11   2  13        8.66        5.48      4.67 o
 -10   2  13      526.05      564.61     17.24 o
  -9   2  13     2222.81     2202.43     43.08 o
  -8   2  13      147.62      123.92      9.58 o
  -7   2  13      822.52      869.22     24.06 o
  -6   2  13      159.58      137.89      8.58 o
  -5   2  13       75.13       81.04      6.89 o
  -4   2  13      315.33      349.38     21.32 o
  -3   2  13      142.63      131.98     16.05 o
  -1   2  13      311.89      341.93     22.50 o
   0   2  13     1127.43     1105.80     29.84 o
 -10   3  13      539.17      538.58     20.89 o
  -9   3  13      301.08      283.75     20.99 o
  -8   3  13     2213.90     2264.50     98.43 o
  -7   3  13      103.89       91.76      9.46 o
  -6   3  13      574.85      558.30     19.12 o
  -5   3  13      235.11      252.64     18.96 o
  -4   3  13      331.21      403.44     20.88 o
  -3   3  13      195.29      200.97     12.63 o
  -2   3  13      263.38      275.61     14.56 o
  -1   3  13      677.25      743.96     32.67 o
   0   3  13      208.19      226.96     19.47 o
 -10   4  13     1158.93     1208.59     31.78 o
  -9   4  13      529.63      509.32     20.12 o
  -8   4  13        5.53        3.36      7.27 o
  -7   4  13      559.09      575.29     20.14 o
  -6   4  13     1023.85      988.03     38.17 o
  -5   4  13      558.27      590.51     29.33 o
  -4   4  13      122.01      123.07     11.18 o
  -3   4  13      337.10      352.59     16.70 o
  -2   4  13      297.23      319.47     28.25 o
  -1   4  13       26.21       20.07      9.35 o
   0   4  13     1024.33     1090.20     41.61 o
  -9   5  13        6.78        4.54      5.61 o
  -8   5  13      950.89      947.86     27.04 o
  -7   5  13       82.62       70.87      9.36 o
  -6   5  13        2.25       -0.57      6.83 o
  -5   5  13       54.55       56.33      9.07 o
  -4   5  13      117.83      122.92     11.69 o
  -3   5  13      132.13      115.11     19.39 o
  -2   5  13      388.24      378.32     17.75 o
  -1   5  13      713.20      747.32     24.19 o
  -8   6  13       79.74       98.08     10.79 o
  -7   6  13        5.26        5.75      7.96 o
  -6   6  13      103.80      114.87     16.18 o
  -5   6  13       52.53       56.75      9.29 o
  -4   6  13        6.83        7.71      6.10 o
  -3   6  13       65.30       77.73     10.59 o
  -2   6  13       85.76       97.98     11.37 o
  -5   7  13        0.42       -2.26      5.17 o
  -9   0  14       13.32       14.45      7.68 o
  -8   0  14      250.42      219.44     13.38 o
  -7   0  14      807.08      752.97     23.30 o
  -6   0  14        9.47       19.52      9.14 o
  -5   0  14     2658.65     2670.64     64.93 o
  -2   0  14      875.93      912.61     37.19 o
  -9   1  14      355.19      338.22     11.70 o
  -8   1  14      118.96      129.42      8.18 o
  -7   1  14      306.64      298.79     12.11 o
  -6   1  14      486.04      493.77     14.96 o
  -5   1  14      123.17      131.61     15.67 o
  -4   1  14     1266.93     1295.89     42.12 o
  -2   1  14       35.43       21.68      8.99 o
  -9   2  14      100.33       97.89     10.77 o
  -8   2  14        2.03        4.30      4.26 o
  -7   2  14      232.62      251.06     15.16 o
  -6   2  14     1387.04     1418.07     31.83 o
  -5   2  14      452.60      466.71     26.05 o
  -4   2  14        3.74        2.46      5.08 o
  -8   3  14      378.29      336.31     22.06 o
  -7   3  14        5.76       13.06      6.12 o
  -6   3  14       86.34       89.85     14.49 o
  -5   3  14      213.78      233.64     19.62 o
  -4   3  14      542.75      583.98     21.38 o
  -3   3  14      449.79      458.29     18.93 o
  -8   4  14      305.68      297.05     30.13 o
  -7   4  14       21.47       30.82     10.53 o
  -6   4  14      113.49      107.88     15.67 o
  -5   4  14      676.61      696.96     24.29 o
  -4   4  14      129.37      139.57     12.29 o
  -3   4  14      384.25      372.11     17.72 o
 
